# Supplementary material for: {2,2′-[6,6′-Dimethoxy­cyclo­hexane-1,2-diylbis(nitrilo­methyl­idyne)]diphenolato-κ4 O 1,N,N′,O 1′}cobalt(II) monohydrate
Source: Acta Crystallogr Sect E Struct Rep Online. 2009 Jun 13;65(Pt 7):m770. doi: 10.1107/S1600536809021540 (PMC2969264; doi:10.1107/S1600536809021540)
Supplement: Supplementary file 1 [file e-65-0m770-sup1.cif]

##############################################################################
###                                                                        ###
###        Electronic paper (Acta Crystallographica Section E)             ###
###                                                                        ###
##############################################################################
#                                                                            #
# This CIF contains the data in a paper accepted for publication in Acta     #
# Crystallographica Section E. It conforms to the requirements of Notes      #
# for Authors for Section E, and has been peer reviewed under the auspices   #
# of the IUCr Commission on Journals.                                        #
#                                                                            #
# Full details of the Crystallographic Information File format               #
# are given in the paper "The Crystallographic Information File (CIF):       #
# a New Standard Archive File for Crystallography" by S. R. Hall, F. H.      #
# Allen and I. D. Brown [Acta Cryst. (1991), A47, 655-685].                  #
#                                                                            #
# The current version of the core CIF dictionary is obtainable from          #
# ftp://ftp.iucr.org/pub/cif_core.dic. The current version number is 2.4.    #
#                                                                            #
# Software is freely available for graphical display of the structure(s) in  #
# this CIF.  For information consult the CIF home page http://www.iucr.org/  #
# cif/home.html                                                              #
#                                                                            #
# This file may be used for bona fide research purposes within the           #
# scientific community so long as proper attribution is given to the journal # 
# article from which it was obtained.                                        #
#                                                                            #
##############################################################################
                                             
data_global
_journal_date_recd_electronic     2008-12-23
_journal_date_accepted     2009-06-06
_journal_name_full     'Acta Crystallographica, Section E'
_journal_year     2009
_journal_volume     65
_journal_issue      7
_journal_page_first     m770
_journal_page_last     m770
_journal_paper_category     QM
_journal_coeditor_code     CS2106
_publ_contact_author_name     'Guang-Ming, Li'
_publ_contact_author_address
;
School of Chemistry and Materials Science
Heilongjiang University
Harbin 150080
People's Republic of China
;
_publ_contact_author_email     gmli@hlju.edu.cn
_publ_contact_author_fax     '86 451 8660 8042'
_publ_contact_author_phone     '86 451 8660 8428'
_publ_section_title
;\
{2,2'-[6,6'-Dimethoxycyclohexane-1,2-diylbis(nitrilomethylidyne)]diphenolato-\
\k^4^<i>O</i>^1^,<i>N</i>,<i>N</i>',<i>O</i>^1'^}cobalt(II) monohydrate
;
loop_
    _publ_author_name
    _publ_author_address
    'Bao, Yan'
;
School of Chemistry and Materials Science
Heilongjiang University
Harbin 150080
People's Republic of China
;
    'Li, Hong-Feng'
;
School of Chemistry and Materials Science
Heilongjiang University
Harbin 150080
People's Republic of China
;
    'Yan, Peng-Fei'
;
School of Chemistry and Materials Science
Heilongjiang University
Harbin 150080
People's Republic of China
;
    'Li, Guang-Ming'
;
School of Chemistry and Materials Science
Heilongjiang University
Harbin 150080
People's Republic of China
;
    'Hou, Guang-Feng'
;
School of Chemistry and Materials Science
Heilongjiang University
Harbin 150080
People's Republic of China
;
data_I
_chemical_name_systematic
;
{2,2'-[6,6'-Dimethoxycyclohexane-1,2-diylbis(nitrilomethylidyne)]diphenolato-
\k^4^<i>O</i>^1^,<i>N</i>,<i>N</i>',<i>O</i>^1'^}cobalt(II) monohydrate
;
_chemical_name_common     ?
_chemical_formula_moiety     'C22 H24 Co N2 O4, H2 O'
_chemical_formula_sum     'C22 H26 Co N2 O5'
_chemical_formula_iupac     '[Co (C22 H24 N2 O4)], H2 O'
_chemical_formula_weight     457.38
_chemical_melting_point     ?
_symmetry_cell_setting     monoclinic
_symmetry_space_group_name_H-M     'P 21/n'
_symmetry_space_group_name_Hall     '-P 2yn'
loop_
    _symmetry_equiv_pos_as_xyz
    'x, y, z'
    '-x+1/2, y+1/2, -z+1/2'
    '-x, -y, -z'
    'x-1/2, -y-1/2, z-1/2'
_cell_length_a     11.241(3)
_cell_length_b     10.605(3)
_cell_length_c     17.864(7)
_cell_angle_alpha     90.00
_cell_angle_beta     107.158(14)
_cell_angle_gamma     90.00
_cell_volume     2034.9(12)
_cell_formula_units_Z     4
_cell_measurement_reflns_used     15295
_cell_measurement_theta_min     3.07
_cell_measurement_theta_max     27.48
_cell_measurement_temperature     291(2)
_exptl_crystal_description     block
_exptl_crystal_colour     red
_exptl_crystal_size_max     0.20
_exptl_crystal_size_mid     0.19
_exptl_crystal_size_min     0.17
_exptl_crystal_density_diffrn     1.493
_exptl_crystal_density_meas     ?
_exptl_crystal_density_method     'not measured'
_exptl_crystal_F_000     956
_exptl_absorpt_coefficient_mu     0.881
_exptl_absorpt_correction_type     Multi-scan
_exptl_absorpt_process_details     '(ABSCOR; Higashi, 1995)'
_exptl_absorpt_correction_T_min     0.8257
_exptl_absorpt_correction_T_max     0.8512
_exptl_special_details
;
;
_diffrn_ambient_temperature     291(2)
_diffrn_radiation_type     MoK\a
_diffrn_radiation_wavelength     0.71073
_diffrn_radiation_source     'fine-focus sealed tube'
_diffrn_radiation_monochromator     graphite
_diffrn_measurement_device_type     'Rigaku R-AXIS RAPID'
_diffrn_measurement_method     \w
_diffrn_detector_area_resol_mean     ?
_diffrn_reflns_number     19221
_diffrn_reflns_av_R_equivalents     0.0335
_diffrn_reflns_av_sigmaI/netI     0.0282
_diffrn_reflns_theta_min     3.06
_diffrn_reflns_theta_max     27.48
_diffrn_reflns_theta_full     27.48
_diffrn_measured_fraction_theta_max     0.997
_diffrn_measured_fraction_theta_full     0.997
_diffrn_reflns_limit_h_min     -14
_diffrn_reflns_limit_h_max     14
_diffrn_reflns_limit_k_min     -11
_diffrn_reflns_limit_k_max     13
_diffrn_reflns_limit_l_min     -23
_diffrn_reflns_limit_l_max     23
_diffrn_standards_number     0
_diffrn_standards_interval_count     0
_diffrn_standards_interval_time     0
_diffrn_standards_decay_%     0
_refine_special_details
;
;
_reflns_number_total     4647
_reflns_number_gt     3840
_reflns_threshold_expression     I>2\s(I)
_refine_ls_structure_factor_coef     Fsqd
_refine_ls_matrix_type     full
_refine_ls_R_factor_all     0.0398
_refine_ls_R_factor_gt     0.0290
_refine_ls_wR_factor_gt     0.0647
_refine_ls_wR_factor_ref     0.0688
_refine_ls_goodness_of_fit_ref     1.037
_refine_ls_restrained_S_all     1.037
_refine_ls_number_reflns     4647
_refine_ls_number_parameters     373
_refine_ls_number_restraints     0
_refine_ls_hydrogen_treatment     mixed
_refine_ls_weighting_scheme     calc
_refine_ls_weighting_details
            'calc w=1/[\s^2^(Fo^2^)+(0.0317P)^2^+0.4P] where P=(Fo^2^+2Fc^2^)/3'
_atom_sites_solution_hydrogens     geom
_atom_sites_solution_primary     direct
_atom_sites_solution_secondary     difmap
_refine_ls_shift/su_max     0.001
_refine_ls_shift/su_mean     0.000
_refine_diff_density_max     0.356
_refine_diff_density_min     -0.238
_refine_ls_extinction_method     none
_refine_ls_extinction_coef     ?
loop_
    _atom_type_symbol
    _atom_type_description
    _atom_type_scat_dispersion_real
    _atom_type_scat_dispersion_imag
    _atom_type_scat_source
    'C' 'C' 0.0033 0.0016
                         'International Tables Vol C Tables 4.2.6.8 and 6.1.1.4'
    'H' 'H' 0.0000 0.0000
                         'International Tables Vol C Tables 4.2.6.8 and 6.1.1.4'
    'N' 'N' 0.0061 0.0033
                         'International Tables Vol C Tables 4.2.6.8 and 6.1.1.4'
    'O' 'O' 0.0106 0.0060
                         'International Tables Vol C Tables 4.2.6.8 and 6.1.1.4'
    'Co' 'Co' 0.3494 0.9721
                         'International Tables Vol C Tables 4.2.6.8 and 6.1.1.4'
_computing_data_collection     'RAPID-AUTO (Rigaku, 1998)'
_computing_cell_refinement     'RAPID-AUTO (Rigaku, 1998)'
_computing_data_reduction     'RAPID-AUTO (Rigaku, 1998)'
_computing_structure_solution     'SHELXS97 (Sheldrick, 2008)'
_computing_structure_refinement     'SHELXL97 (Sheldrick, 2008)'
_computing_molecular_graphics     'SHELXTL (Sheldrick, 2008)'
_computing_publication_material     'SHELXL97 (Sheldrick, 2008)'
loop_
    _atom_site_type_symbol
    _atom_site_label
    _atom_site_fract_x
    _atom_site_fract_y
    _atom_site_fract_z
    _atom_site_U_iso_or_equiv
    _atom_site_adp_type
    _atom_site_calc_flag
    _atom_site_refinement_flags
    _atom_site_occupancy
    _atom_site_disorder_assembly
    _atom_site_disorder_group
    C C1 0.55207(14) 0.17711(15) 0.02619(9) 0.0336(3) Uani d . 1 . .
    C C2 0.47583(15) 0.27964(16) -0.01173(10) 0.0397(4) Uani d . 1 . .
    C C3 0.46233(17) 0.30829(18) -0.08877(11) 0.0450(4) Uani d . 1 . .
    C C4 0.52295(17) 0.23721(19) -0.13239(11) 0.0476(4) Uani d . 1 . .
    C C5 0.59830(16) 0.13964(19) -0.09779(10) 0.0427(4) Uani d . 1 . .
    C C6 0.61536(14) 0.10945(15) -0.01824(9) 0.0336(3) Uani d . 1 . .
    C C7 0.69932(14) 0.00941(16) 0.01550(10) 0.0346(3) Uani d . 1 . .
    C C8 0.81705(14) -0.13254(16) 0.11525(10) 0.0349(3) Uani d . 1 . .
    C C9 0.91820(16) -0.1510(2) 0.07467(11) 0.0448(4) Uani d . 1 . .
    C C10 1.01669(18) -0.0482(2) 0.09542(13) 0.0548(5) Uani d . 1 . .
    C C11 1.07198(18) -0.0338(3) 0.18328(13) 0.0588(6) Uani d . 1 . .
    C C12 0.97012(17) -0.0087(2) 0.22218(12) 0.0462(4) Uani d . 1 . .
    C C13 0.87250(15) -0.11292(17) 0.20283(10) 0.0364(4) Uani d . 1 . .
    C C14 0.75527(16) -0.12574(16) 0.29443(10) 0.0385(4) Uani d . 1 . .
    C C15 0.65495(15) -0.09883(17) 0.32630(10) 0.0386(4) Uani d . 1 . .
    C C16 0.6452(2) -0.1711(2) 0.39057(12) 0.0509(5) Uani d . 1 . .
    C C17 0.5519(2) -0.1499(2) 0.42283(13) 0.0629(6) Uani d . 1 . .
    C C18 0.4652(2) -0.0550(2) 0.39271(13) 0.0602(6) Uani d . 1 . .
    C C19 0.47299(17) 0.01755(19) 0.33093(11) 0.0447(4) Uani d . 1 . .
    C C20 0.56884(15) -0.00204(16) 0.29425(10) 0.0365(4) Uani d . 1 . .
    C C21 0.2944(2) 0.1401(3) 0.33174(16) 0.0633(6) Uani d . 1 . .
    C C22 0.3317(2) 0.4392(2) 0.00145(17) 0.0610(6) Uani d . 1 . .
    N N1 0.73023(11) -0.02450(13) 0.08792(8) 0.0322(3) Uani d . 1 . .
    N N2 0.76520(12) -0.07817(13) 0.23028(8) 0.0351(3) Uani d . 1 . .
    Co Co1 0.656300(17) 0.030194(19) 0.162807(12) 0.02751(7) Uani d . 1 . .
    O O1 0.55821(10) 0.15217(11) 0.09913(7) 0.0371(3) Uani d . 1 . .
    O O2 0.42054(14) 0.34365(13) 0.03579(9) 0.0586(4) Uani d . 1 . .
    O O3 0.57104(11) 0.06922(11) 0.23491(7) 0.0400(3) Uani d . 1 . .
    O O4 0.39176(12) 0.11321(15) 0.29806(8) 0.0559(4) Uani d . 1 . .
    O O5 0.30979(18) 0.1993(3) 0.13719(12) 0.0994(7) Uani d . 1 . .
    H H25 0.370(4) 0.239(4) 0.122(2) 0.149 Uiso d . 1 . .
    H H26 0.354(4) 0.176(4) 0.185(2) 0.149 Uiso d . 1 . .
    H H5 0.7650(15) -0.2112(17) 0.1078(10) 0.034(4) Uiso d . 1 . .
    H H4 0.7370(17) -0.0353(16) -0.0216(11) 0.042(5) Uiso d . 1 . .
    H H15 0.8198(16) -0.1865(17) 0.3229(10) 0.038(5) Uiso d . 1 . .
    H H14 0.9086(16) -0.1919(17) 0.2269(11) 0.039(5) Uiso d . 1 . .
    H H6 0.8798(17) -0.1612(17) 0.0162(12) 0.047(5) Uiso d . 1 . .
    H H1 0.4088(17) 0.3782(18) -0.1147(11) 0.047(5) Uiso d . 1 . .
    H H13 0.9278(18) 0.077(2) 0.2029(12) 0.053(6) Uiso d . 1 . .
    H H12 1.0042(19) -0.0036(18) 0.2804(13) 0.051(6) Uiso d . 1 . .
    H H2 0.5101(18) 0.2573(19) -0.1860(13) 0.057(6) Uiso d . 1 . .
    H H23 0.261(2) 0.402(2) -0.0407(14) 0.062(6) Uiso d . 1 . .
    H H16 0.704(2) -0.237(2) 0.4099(13) 0.060(6) Uiso d . 1 . .
    H H3 0.6401(19) 0.087(2) -0.1280(12) 0.058(6) Uiso d . 1 . .
    H H7 0.9564(18) -0.235(2) 0.0946(12) 0.054(6) Uiso d . 1 . .
    H H9 0.978(2) 0.038(2) 0.0714(14) 0.065(7) Uiso d . 1 . .
    H H19 0.329(2) 0.168(2) 0.3868(16) 0.077(7) Uiso d . 1 . .
    H H18 0.396(2) -0.039(2) 0.4151(15) 0.079(8) Uiso d . 1 . .
    H H11 1.132(2) 0.044(2) 0.1943(14) 0.071(7) Uiso d . 1 . .
    H H17 0.541(2) -0.207(2) 0.4636(15) 0.078(7) Uiso d . 1 . .
    H H20 0.247(2) 0.060(2) 0.3337(14) 0.068(7) Uiso d . 1 . .
    H H22 0.301(2) 0.471(2) 0.0463(17) 0.087(9) Uiso d . 1 . .
    H H8 1.082(2) -0.065(2) 0.0701(13) 0.063(6) Uiso d . 1 . .
    H H10 1.116(2) -0.111(2) 0.2077(14) 0.064(7) Uiso d . 1 . .
    H H24 0.368(2) 0.504(3) -0.0252(16) 0.087(9) Uiso d . 1 . .
    H H21 0.245(2) 0.210(2) 0.2927(16) 0.083(8) Uiso d . 1 . .
loop_
    _atom_site_aniso_label
    _atom_site_aniso_U_11
    _atom_site_aniso_U_22
    _atom_site_aniso_U_33
    _atom_site_aniso_U_12
    _atom_site_aniso_U_13
    _atom_site_aniso_U_23
    C1 0.0289(7) 0.0366(8) 0.0335(9) -0.0053(6) 0.0065(6) 0.0020(7)
    C2 0.0366(8) 0.0387(9) 0.0430(10) -0.0011(7) 0.0104(7) 0.0043(8)
    C3 0.0400(9) 0.0438(10) 0.0466(11) -0.0021(8) 0.0054(8) 0.0121(8)
    C4 0.0482(10) 0.0565(12) 0.0349(10) -0.0083(9) 0.0072(8) 0.0100(9)
    C5 0.0422(9) 0.0514(11) 0.0341(9) -0.0054(8) 0.0105(8) -0.0002(8)
    C6 0.0292(7) 0.0386(9) 0.0319(8) -0.0049(7) 0.0074(6) 0.0008(7)
    C7 0.0323(7) 0.0409(9) 0.0315(8) -0.0029(7) 0.0110(7) -0.0045(7)
    C8 0.0307(7) 0.0358(9) 0.0381(9) 0.0020(7) 0.0099(7) -0.0035(7)
    C9 0.0385(9) 0.0572(12) 0.0393(10) 0.0107(8) 0.0125(8) -0.0032(9)
    C10 0.0384(9) 0.0813(16) 0.0489(12) -0.0047(10) 0.0194(9) 0.0004(11)
    C11 0.0355(9) 0.0888(17) 0.0521(13) -0.0097(11) 0.0130(9) -0.0079(12)
    C12 0.0381(9) 0.0593(12) 0.0386(10) -0.0060(8) 0.0075(8) -0.0066(9)
    C13 0.0319(8) 0.0415(9) 0.0360(9) 0.0060(7) 0.0105(7) 0.0040(7)
    C14 0.0409(9) 0.0395(9) 0.0337(9) 0.0009(7) 0.0092(7) 0.0034(7)
    C15 0.0404(8) 0.0454(10) 0.0303(8) -0.0045(8) 0.0111(7) -0.0004(7)
    C16 0.0575(11) 0.0561(12) 0.0401(11) -0.0021(10) 0.0162(9) 0.0087(9)
    C17 0.0711(14) 0.0784(16) 0.0467(12) -0.0038(12) 0.0292(11) 0.0157(11)
    C18 0.0566(12) 0.0860(17) 0.0480(12) -0.0035(11) 0.0309(10) 0.0033(11)
    C19 0.0411(9) 0.0589(11) 0.0367(9) -0.0019(8) 0.0157(8) -0.0045(8)
    C20 0.0385(8) 0.0438(9) 0.0280(8) -0.0046(7) 0.0109(7) -0.0039(7)
    C21 0.0442(11) 0.0938(19) 0.0601(15) -0.0018(13) 0.0281(11) -0.0154(14)
    C22 0.0524(12) 0.0483(12) 0.0757(17) 0.0146(10) 0.0088(12) 0.0001(12)
    N1 0.0286(6) 0.0357(7) 0.0324(7) -0.0002(6) 0.0091(5) -0.0018(6)
    N2 0.0345(7) 0.0380(7) 0.0335(7) 0.0013(6) 0.0112(6) 0.0013(6)
    Co1 0.02730(10) 0.03082(12) 0.02579(11) 0.00243(8) 0.00995(8) 0.00088(8)
    O1 0.0373(6) 0.0411(6) 0.0344(6) 0.0063(5) 0.0128(5) 0.0035(5)
    O2 0.0652(8) 0.0561(8) 0.0584(9) 0.0267(7) 0.0244(7) 0.0140(7)
    O3 0.0448(6) 0.0445(7) 0.0350(6) 0.0063(5) 0.0186(5) 0.0036(5)
    O4 0.0476(7) 0.0772(10) 0.0513(8) 0.0127(7) 0.0277(6) 0.0003(7)
    O5 0.0700(12) 0.161(2) 0.0736(13) 0.0206(13) 0.0315(10) 0.0263(14)
_geom_special_details
;
;
loop_
    _geom_bond_atom_site_label_1
    _geom_bond_atom_site_label_2
    _geom_bond_site_symmetry_2
    _geom_bond_distance
    _geom_bond_publ_flag
    C1 O1 . 1.3112(19) ?
    C1 C6 . 1.409(2) ?
    C1 C2 . 1.426(2) ?
    C2 O2 . 1.371(2) ?
    C2 C3 . 1.373(3) ?
    C3 C4 . 1.398(3) ?
    C3 H1 . 0.980(19) ?
    C4 C5 . 1.364(3) ?
    C4 H2 . 0.95(2) ?
    C5 C6 . 1.413(2) ?
    C5 H3 . 0.99(2) ?
    C6 C7 . 1.430(2) ?
    C7 N1 . 1.288(2) ?
    C7 H4 . 1.005(19) ?
    C8 N1 . 1.491(2) ?
    C8 C13 . 1.518(2) ?
    C8 C9 . 1.531(2) ?
    C8 H5 . 1.005(17) ?
    C9 C10 . 1.519(3) ?
    C9 H6 . 1.01(2) ?
    C9 H7 . 1.01(2) ?
    C10 C11 . 1.516(3) ?
    C10 H9 . 1.05(2) ?
    C10 H8 . 0.98(2) ?
    C11 C12 . 1.528(3) ?
    C11 H11 . 1.04(2) ?
    C11 H10 . 0.99(2) ?
    C12 C13 . 1.524(3) ?
    C12 H13 . 1.04(2) ?
    C12 H12 . 1.00(2) ?
    C13 N2 . 1.477(2) ?
    C13 H14 . 0.974(18) ?
    C14 N2 . 1.287(2) ?
    C14 C15 . 1.434(2) ?
    C14 H15 . 0.991(18) ?
    C15 C20 . 1.411(2) ?
    C15 C16 . 1.411(2) ?
    C16 C17 . 1.356(3) ?
    C16 H16 . 0.96(2) ?
    C17 C18 . 1.394(3) ?
    C17 H17 . 0.98(2) ?
    C18 C19 . 1.369(3) ?
    C18 H18 . 0.99(3) ?
    C19 O4 . 1.375(2) ?
    C19 C20 . 1.432(2) ?
    C20 O3 . 1.308(2) ?
    C21 O4 . 1.425(2) ?
    C21 H19 . 0.99(3) ?
    C21 H20 . 1.01(2) ?
    C21 H21 . 1.06(3) ?
    C22 O2 . 1.427(2) ?
    C22 H23 . 1.00(2) ?
    C22 H22 . 1.02(3) ?
    C22 H24 . 0.99(3) ?
    N1 Co1 . 1.8635(14) ?
    N2 Co1 . 1.8443(14) ?
    Co1 O1 . 1.8556(12) ?
    Co1 O3 . 1.8647(12) ?
    O5 H25 . 0.90(4) ?
    O5 H26 . 0.89(4) ?
loop_
    _geom_angle_atom_site_label_1
    _geom_angle_atom_site_label_2
    _geom_angle_atom_site_label_3
    _geom_angle_site_symmetry_1
    _geom_angle_site_symmetry_3
    _geom_angle
    _geom_angle_publ_flag
    O1 C1 C6 . . 124.74(15) ?
    O1 C1 C2 . . 118.30(15) ?
    C6 C1 C2 . . 116.96(15) ?
    O2 C2 C3 . . 125.08(16) ?
    O2 C2 C1 . . 113.72(15) ?
    C3 C2 C1 . . 121.20(16) ?
    C2 C3 C4 . . 120.77(17) ?
    C2 C3 H1 . . 120.7(11) ?
    C4 C3 H1 . . 118.5(11) ?
    C5 C4 C3 . . 119.74(18) ?
    C5 C4 H2 . . 121.1(12) ?
    C3 C4 H2 . . 119.2(12) ?
    C4 C5 C6 . . 120.62(17) ?
    C4 C5 H3 . . 121.0(12) ?
    C6 C5 H3 . . 118.3(12) ?
    C1 C6 C5 . . 120.65(16) ?
    C1 C6 C7 . . 121.38(15) ?
    C5 C6 C7 . . 117.96(15) ?
    N1 C7 C6 . . 125.43(15) ?
    N1 C7 H4 . . 119.3(11) ?
    C6 C7 H4 . . 115.2(11) ?
    N1 C8 C13 . . 105.21(13) ?
    N1 C8 C9 . . 116.68(14) ?
    C13 C8 C9 . . 111.66(14) ?
    N1 C8 H5 . . 107.2(9) ?
    C13 C8 H5 . . 107.2(10) ?
    C9 C8 H5 . . 108.5(9) ?
    C10 C9 C8 . . 112.49(16) ?
    C10 C9 H6 . . 112.8(11) ?
    C8 C9 H6 . . 110.6(10) ?
    C10 C9 H7 . . 110.1(11) ?
    C8 C9 H7 . . 104.1(11) ?
    H6 C9 H7 . . 106.1(16) ?
    C11 C10 C9 . . 111.82(18) ?
    C11 C10 H9 . . 109.3(13) ?
    C9 C10 H9 . . 110.1(12) ?
    C11 C10 H8 . . 111.3(13) ?
    C9 C10 H8 . . 110.0(13) ?
    H9 C10 H8 . . 104.2(17) ?
    C10 C11 C12 . . 110.80(17) ?
    C10 C11 H11 . . 108.6(13) ?
    C12 C11 H11 . . 108.0(13) ?
    C10 C11 H10 . . 111.9(14) ?
    C12 C11 H10 . . 106.9(13) ?
    H11 C11 H10 . . 110.6(18) ?
    C13 C12 C11 . . 110.88(17) ?
    C13 C12 H13 . . 109.3(11) ?
    C11 C12 H13 . . 109.5(11) ?
    C13 C12 H12 . . 107.7(11) ?
    C11 C12 H12 . . 112.0(12) ?
    H13 C12 H12 . . 107.3(16) ?
    N2 C13 C8 . . 104.42(13) ?
    N2 C13 C12 . . 110.35(14) ?
    C8 C13 C12 . . 112.49(15) ?
    N2 C13 H14 . . 110.1(10) ?
    C8 C13 H14 . . 109.1(11) ?
    C12 C13 H14 . . 110.2(10) ?
    N2 C14 C15 . . 124.09(16) ?
    N2 C14 H15 . . 118.0(10) ?
    C15 C14 H15 . . 117.9(10) ?
    C20 C15 C16 . . 121.09(16) ?
    C20 C15 C14 . . 120.62(15) ?
    C16 C15 C14 . . 118.29(17) ?
    C17 C16 C15 . . 120.7(2) ?
    C17 C16 H16 . . 120.3(13) ?
    C15 C16 H16 . . 118.9(13) ?
    C16 C17 C18 . . 119.7(2) ?
    C16 C17 H17 . . 119.7(14) ?
    C18 C17 H17 . . 120.3(14) ?
    C19 C18 C17 . . 120.92(18) ?
    C19 C18 H18 . . 118.5(15) ?
    C17 C18 H18 . . 120.6(14) ?
    C18 C19 O4 . . 124.51(17) ?
    C18 C19 C20 . . 121.53(19) ?
    O4 C19 C20 . . 113.96(16) ?
    O3 C20 C15 . . 125.06(14) ?
    O3 C20 C19 . . 118.93(16) ?
    C15 C20 C19 . . 116.01(15) ?
    O4 C21 H19 . . 110.8(14) ?
    O4 C21 H20 . . 108.8(13) ?
    H19 C21 H20 . . 105.9(19) ?
    O4 C21 H21 . . 100.6(14) ?
    H19 C21 H21 . . 115(2) ?
    H20 C21 H21 . . 115.9(19) ?
    O2 C22 H23 . . 109.8(13) ?
    O2 C22 H22 . . 104.5(15) ?
    H23 C22 H22 . . 110.4(19) ?
    O2 C22 H24 . . 111.5(15) ?
    H23 C22 H24 . . 105(2) ?
    H22 C22 H24 . . 116(2) ?
    C7 N1 C8 . . 120.01(13) ?
    C7 N1 Co1 . . 126.08(11) ?
    C8 N1 Co1 . . 113.06(10) ?
    C14 N2 C13 . . 119.46(14) ?
    C14 N2 Co1 . . 127.67(12) ?
    C13 N2 Co1 . . 112.85(11) ?
    N2 Co1 O1 . . 174.19(6) ?
    N2 Co1 N1 . . 85.67(6) ?
    O1 Co1 N1 . . 95.00(6) ?
    N2 Co1 O3 . . 93.68(6) ?
    O1 Co1 O3 . . 86.28(5) ?
    N1 Co1 O3 . . 173.66(5) ?
    C1 O1 Co1 . . 126.68(10) ?
    C2 O2 C22 . . 118.21(17) ?
    C20 O3 Co1 . . 124.61(11) ?
    C19 O4 C21 . . 117.60(18) ?
    H25 O5 H26 . . 99(3) ?
loop_
    _geom_hbond_atom_site_label_D
    _geom_hbond_atom_site_label_H
    _geom_hbond_atom_site_label_A
    _geom_hbond_site_symmetry_A
    _geom_hbond_distance_DH
    _geom_hbond_distance_HA
    _geom_hbond_distance_DA
    _geom_hbond_angle_DHA
    O5 H25 O2 . 0.90(4) 2.11(4) 2.916(3) 149(3)
    O5 H25 O1 . 0.90(4) 2.45(4) 3.103(2) 129(3)
    O5 H26 O4 . 0.89(4) 2.05(4) 2.895(3) 159(4)
    O5 H26 O3 . 0.89(4) 2.59(4) 3.248(2) 131(3)
