# Supplementary material for: {2,2′-[6,6′-Dimethoxy­cyclo­hexane-1,2-diylbis(nitrilo­methyl­idyne)]diphenolato-κ4 O 1,N,N′,O 1′}cobalt(II) monohydrate
Source: Acta Crystallogr Sect E Struct Rep Online. 2009 Jun 13;65(Pt 7):m770. doi: 10.1107/S1600536809021540 (PMC2969264; doi:10.1107/S1600536809021540)
Supplement: Supplementary file 2 [file e-65-0m770-Isup2.hkl]

# 
# h,k,l, Fc-squared, Fo-squared, sigma(Fo-squared) and status flag 
# 
data_I
_shelx_title ' Co in P2(1)/n' 
_shelx_refln_list_code          4 
_shelx_F_calc_maximum      194.37 
_exptl_crystal_F_000       956.00 
_reflns_d_resolution_high  0.7701 
 
loop_ 
 _symmetry_equiv_pos_as_xyz 
 'x, y, z' 
 '-x+1/2, y+1/2, -z+1/2' 
 '-x, -y, -z' 
 'x-1/2, -y-1/2, z-1/2' 
 
_cell_length_a    11.2412 
_cell_length_b    10.6052 
_cell_length_c    17.8642 
_cell_angle_alpha  90.000 
_cell_angle_beta  107.158 
_cell_angle_gamma  90.000 
 
_shelx_F_squared_multiplier     1.000 
 
loop_ 
 _refln_index_h 
 _refln_index_k 
 _refln_index_l 
 _refln_F_squared_calc 
 _refln_F_squared_meas 
 _refln_F_squared_sigma 
 _refln_observed_status 
   2   0   0     4692.10     4543.50     49.65 o 
   4   0   0      986.01     1047.27     13.58 o 
   6   0   0      330.55      341.84     13.12 o 
   8   0   0      413.05      393.98     17.73 o 
  10   0   0     1580.98     1633.79     56.05 o 
  12   0   0      173.65      171.61     11.36 o 
   2   1   0        1.54       -0.15      1.64 o 
   3   1   0    11634.96    12087.94    132.62 o 
   4   1   0      920.86      920.09     10.73 o 
   5   1   0        0.49       -1.48      2.02 o 
   6   1   0       71.08       76.15      4.29 o 
   7   1   0      457.39      445.96      8.01 o 
   8   1   0        0.69        7.72      4.41 o 
   9   1   0     1050.05     1055.19     14.92 o 
  10   1   0       26.37       31.51      5.21 o 
  11   1   0      157.96      158.77      8.83 o 
  12   1   0       44.81       39.28      6.34 o 
  13   1   0      214.67      198.27      9.43 o 
   0   2   0    28030.61    27305.38    930.15 o 
   1   2   0     3662.15     3102.90     22.97 o 
   2   2   0     2204.31     2164.11     18.61 o 
   3   2   0    13596.26    13464.09    151.95 o 
   4   2   0     1029.84      970.71      9.78 o 
   5   2   0      495.34      516.57      7.65 o 
   6   2   0     1280.59     1279.36     13.47 o 
   7   2   0      930.22      900.61     10.85 o 
   8   2   0       22.92       22.46      3.93 o 
   9   2   0        0.48       -2.56      3.98 o 
  10   2   0      873.97      874.65     14.69 o 
  11   2   0       97.10       95.90      7.08 o 
  12   2   0      305.05      295.65      9.80 o 
  13   2   0        0.14        3.66      5.50 o 
   1   3   0      183.85      203.59      7.18 o 
   2   3   0     3611.53     3630.97     31.50 o 
   3   3   0     3276.87     3322.82     28.08 o 
   4   3   0      369.66      342.00      5.42 o 
   5   3   0      223.96      236.52      6.94 o 
   6   3   0       44.93       45.76      3.42 o 
   7   3   0      514.20      498.28      9.90 o 
   8   3   0      255.07      267.29      7.19 o 
   9   3   0      329.16      320.75      7.19 o 
  10   3   0       10.56       10.09      4.53 o 
  11   3   0        2.16        8.69      5.30 o 
  12   3   0       49.84       55.24      5.83 o 
  13   3   0      310.17      307.58     11.03 o 
   0   4   0       18.63       18.49      6.80 o 
   1   4   0     4064.21     3933.39     46.88 o 
   2   4   0      100.58      104.41      4.01 o 
   3   4   0      335.15      329.59      7.57 o 
   4   4   0     1495.85     1635.28     15.44 o 
   5   4   0     4573.60     4437.76     43.96 o 
   6   4   0     4672.03     4628.66     47.08 o 
   7   4   0      810.86      831.92      9.67 o 
   8   4   0        1.30       -2.88      2.94 o 
   9   4   0       26.25       23.45      3.79 o 
  10   4   0      377.29      398.21      9.22 o 
  11   4   0      322.64      355.53      9.43 o 
  12   4   0       58.97       63.64      8.24 o 
  13   4   0       13.11       13.95      9.01 o 
   1   5   0       23.51       20.84      3.17 o 
   2   5   0     1473.62     1410.78     21.42 o 
   3   5   0     3428.87     3294.72     34.11 o 
   4   5   0     1050.74      995.74     11.43 o 
   5   5   0     1121.44     1135.71     13.09 o 
   6   5   0      193.47      186.82     11.93 o 
   7   5   0       21.50       25.41      4.69 o 
   8   5   0      776.63      762.89     10.94 o 
   9   5   0      316.24      312.82      7.61 o 
  10   5   0       21.44       19.95      4.12 o 
  11   5   0       68.35       57.45      8.24 o 
  12   5   0      119.18      101.74     12.59 o 
   0   6   0     4255.36     4303.28     67.71 o 
   1   6   0     4226.38     4314.92     49.18 o 
   2   6   0      169.66      248.12     69.25 o 
   3   6   0      817.30      832.74     13.43 o 
   4   6   0      116.82      125.00      8.43 o 
   5   6   0     1432.94     1507.09     21.14 o 
   6   6   0        3.22        4.75      5.44 o 
   7   6   0     1356.77     1380.16     18.32 o 
   8   6   0      540.92      515.94     14.34 o 
   9   6   0      315.98      322.65     12.23 o 
  10   6   0      126.08      106.60      6.48 o 
  11   6   0      332.34      319.62     18.55 o 
  12   6   0        1.48        4.20      7.46 o 
   1   7   0      344.40      387.86      8.08 o 
   2   7   0     1027.08     1007.82     17.77 o 
   3   7   0      105.59      127.64      8.03 o 
   4   7   0      676.93      698.04     13.14 o 
   5   7   0      137.04      174.37      8.71 o 
   6   7   0      160.40      186.90     11.73 o 
   7   7   0        0.55       -1.22      4.88 o 
   8   7   0      895.24      848.57     13.70 o 
   9   7   0        5.03        1.33      2.94 o 
  10   7   0      325.35      311.69     20.02 o 
  11   7   0       41.27       59.87     12.92 o 
  12   7   0      129.78      122.87     16.34 o 
   0   8   0      400.11      421.02     20.62 o 
   1   8   0     1626.59     1607.38     34.99 o 
   2   8   0       24.69       30.48      4.54 o 
   3   8   0      293.66      289.77     21.09 o 
   4   8   0       16.53       25.43      4.22 o 
   5   8   0     1331.73     1269.76     24.19 o 
   6   8   0        1.15       -2.49      8.09 o 
   7   8   0      157.57      188.06     23.72 o 
   8   8   0       36.29       34.12     11.83 o 
   9   8   0       43.95       74.56     10.09 o 
  10   8   0       34.19       27.90      9.58 o 
  11   8   0      560.75      520.59     31.21 o 
   1   9   0        9.76       12.47      6.33 o 
   2   9   0     1479.97     1501.72     20.10 o 
   3   9   0       69.05       82.70      7.65 o 
   4   9   0      731.46      722.96     15.96 o 
   5   9   0       25.47       20.12      4.52 o 
   6   9   0      186.37      185.74     11.78 o 
   7   9   0        9.87        4.49      3.84 o 
   8   9   0      892.03      955.80     27.78 o 
   9   9   0       93.87      121.04     12.19 o 
  10   9   0       91.25       83.53     11.53 o 
   0  10   0      156.03      139.77     12.89 o 
   1  10   0      200.76      207.77      6.50 o 
   2  10   0        9.58       19.95      3.71 o 
   3  10   0        6.68       -0.19      6.83 o 
   4  10   0       13.47       17.88      5.87 o 
   5  10   0      952.98      872.23     26.14 o 
   6  10   0        4.19        0.61      4.34 o 
   7  10   0       71.08       84.58     30.78 o 
   8  10   0       80.93       31.76     27.04 o 
   9  10   0      111.61       90.64     19.13 o 
   1  11   0        0.34        1.19      3.21 o 
   2  11   0      341.51      319.41      7.77 o 
   3  11   0       25.61       24.08      4.09 o 
   4  11   0      590.93      584.43     22.13 o 
   5  11   0        0.16        5.50      5.51 o 
   6  11   0      301.88      300.03     24.69 o 
   7  11   0       31.22       26.07     27.50 o 
   8  11   0      213.73      239.67     27.56 o 
   0  12   0       89.04       85.86      7.47 o 
   1  12   0       67.66       49.08      4.90 o 
   2  12   0       85.09       84.23      6.95 o 
   3  12   0        7.27        9.81      4.04 o 
   4  12   0       57.74       46.89      6.25 o 
   5  12   0      227.73      205.68     17.60 o 
   6  12   0      184.59      229.05     23.26 o 
   1  13   0       10.53       16.14      6.02 o 
   2  13   0       46.92       41.59      6.06 o 
   3  13   0      189.85      207.40     14.85 o 
   4  13   0       18.88        5.21      6.80 o 
 -13   0   1        9.70       -0.62      8.30 o 
 -11   0   1     3158.89     3195.54     53.29 o 
  -9   0   1      235.06      249.01     17.37 o 
  -7   0   1      572.81      605.22     11.48 o 
  -5   0   1       72.85       78.39      5.73 o 
  -3   0   1     2411.88     2485.43     25.14 o 
   3   0   1     4814.48     4790.23     59.37 o 
   5   0   1     1439.43     1433.24     23.10 o 
   7   0   1      498.49      464.13     18.88 o 
   9   0   1     1940.65     1845.65     31.40 o 
  11   0   1     1293.53     1242.10     29.63 o 
  13   0   1       37.20       28.11      8.88 o 
 -14   1   1      278.58      244.07     10.65 o 
 -13   1   1       81.57       65.24      7.37 o 
 -12   1   1      559.04      584.19     12.57 o 
 -11   1   1       44.96       32.26      5.96 o 
 -10   1   1     1673.26     1633.84     20.75 o 
  -9   1   1      116.62      115.82      5.76 o 
  -8   1   1     1493.07     1462.07     18.03 o 
  -7   1   1      313.17      289.26      6.89 o 
  -6   1   1       30.42       36.15      3.28 o 
  -5   1   1        0.22       -1.80      2.06 o 
  -4   1   1     1328.18     1465.14     12.21 o 
  -3   1   1     7867.10     7854.92     73.65 o 
  -2   1   1      921.66     1000.10      9.71 o 
   1   1   1     2343.30     2291.64     15.99 o 
   2   1   1    10912.55    11731.39    122.85 o 
   3   1   1     1024.13      962.45     12.85 o 
   4   1   1        2.99        2.07      2.78 o 
   5   1   1       38.09       40.88      3.40 o 
   6   1   1      788.37      770.58      9.70 o 
   7   1   1      414.58      390.84      7.89 o 
   8   1   1     1274.56     1234.35     16.34 o 
   9   1   1       31.73       29.22      5.46 o 
  10   1   1      704.12      718.91     13.66 o 
  11   1   1        5.66        6.31      9.47 o 
  12   1   1     1059.72     1056.38     21.33 o 
  13   1   1        8.35        6.62      5.86 o 
 -13   2   1      241.29      268.06     16.53 o 
 -12   2   1        1.80        1.69      4.80 o 
 -11   2   1      706.31      672.17     13.27 o 
 -10   2   1       92.24       99.01      5.90 o 
  -9   2   1       32.13       35.83      4.56 o 
  -8   2   1      876.86      904.63     13.09 o 
  -7   2   1     1142.00     1085.07     11.11 o 
  -6   2   1      131.46      146.48      5.34 o 
  -5   2   1     1505.82     1513.20     12.05 o 
  -4   2   1     3307.62     3205.45     25.51 o 
  -3   2   1    19636.77    19729.09    280.72 o 
  -2   2   1    19570.10    18965.81    231.95 o 
  -1   2   1     1439.42     1604.01     34.83 o 
   0   2   1      713.48      615.15      6.08 o 
   1   2   1    26265.97    27061.88    379.45 o 
   2   2   1    31967.38    32956.48    553.19 o 
   3   2   1    13017.38    13098.86    148.20 o 
   4   2   1      221.92      225.11      4.79 o 
   5   2   1     2272.32     2239.19     20.25 o 
   6   2   1      244.43      252.91      6.97 o 
   7   2   1       20.09       20.40      3.93 o 
   8   2   1      134.36      142.29      7.60 o 
   9   2   1      411.33      406.19     11.61 o 
  10   2   1       86.89       89.74      6.78 o 
  11   2   1      455.03      448.25     15.43 o 
  12   2   1       15.54       17.91      5.85 o 
  13   2   1       91.41      103.33      9.74 o 
 -13   3   1       39.95       37.05      7.38 o 
 -12   3   1       30.68       15.53      5.43 o 
 -11   3   1       19.27       12.40      4.38 o 
 -10   3   1      676.74      656.29     10.25 o 
  -9   3   1      207.77      215.72     11.89 o 
  -8   3   1      245.87      266.91      5.70 o 
  -7   3   1        5.30        6.13      2.90 o 
  -6   3   1       96.80       99.06      4.36 o 
  -5   3   1      254.62      270.35      6.20 o 
  -4   3   1     2137.38     2020.75     18.22 o 
  -3   3   1     2922.08     2841.89     24.80 o 
  -2   3   1     4903.76     4668.37     51.76 o 
  -1   3   1     3432.73     3224.24     39.32 o 
   0   3   1     2831.41     2857.84     28.81 o 
   1   3   1    11810.05    12196.90    131.40 o 
   2   3   1    18032.07    18276.24    228.67 o 
   3   3   1      193.39      207.97      7.29 o 
   4   3   1     3143.82     3255.65     30.38 o 
   5   3   1      219.15      223.68      5.27 o 
   6   3   1     1539.17     1557.22     17.60 o 
   7   3   1       87.20       93.42      5.08 o 
   8   3   1       19.21       17.84      4.37 o 
   9   3   1        3.82        8.32      4.63 o 
  10   3   1       11.30       13.57      4.81 o 
  11   3   1       10.42        9.57      4.38 o 
  12   3   1      256.13      246.46     10.50 o 
  13   3   1      101.54       84.98      8.61 o 
 -13   4   1       58.26       45.41      9.29 o 
 -12   4   1      190.37      199.30      9.52 o 
 -11   4   1       73.34       58.58      6.84 o 
 -10   4   1        5.54        3.39      3.96 o 
  -9   4   1       41.13       47.52      5.95 o 
  -8   4   1      214.63      203.55      8.13 o 
  -7   4   1      602.25      604.47      9.36 o 
  -6   4   1     3432.07     3433.33     30.91 o 
  -5   4   1        5.54        9.14      2.14 o 
  -4   4   1      712.55      691.40      6.93 o 
  -3   4   1     1997.26     2059.51     21.86 o 
  -2   4   1      290.73      279.08      7.01 o 
  -1   4   1      917.70      911.86     14.60 o 
   0   4   1      319.22      339.53      8.52 o 
   1   4   1       77.12       72.56      4.03 o 
   2   4   1       66.30       74.47      3.32 o 
   3   4   1     4818.00     5025.34     47.49 o 
   4   4   1    16643.39    16931.24    218.69 o 
   5   4   1     5677.04     5483.99     57.03 o 
   6   4   1      114.99      122.99      5.55 o 
   7   4   1      178.03      194.89      7.50 o 
   8   4   1       30.23       28.94      3.83 o 
   9   4   1       66.16       57.35      4.61 o 
  10   4   1      379.40      373.51     10.21 o 
  11   4   1       29.37       32.96      6.05 o 
  12   4   1       66.54       75.02      7.15 o 
  13   4   1       37.60       43.79     10.06 o 
 -13   5   1       85.30      100.80     17.50 o 
 -12   5   1       64.48       64.63      9.93 o 
 -11   5   1       25.55       16.53      3.32 o 
 -10   5   1      138.98      142.04     10.93 o 
  -9   5   1      336.73      343.93     11.29 o 
  -8   5   1      131.52      112.48      5.64 o 
  -7   5   1      306.46      319.06      5.65 o 
  -6   5   1      165.13      165.09      7.26 o 
  -5   5   1      812.07      874.68     10.41 o 
  -4   5   1      466.14      402.83      8.97 o 
  -3   5   1     1524.72     1486.68     21.45 o 
  -2   5   1       42.04       47.68      3.59 o 
  -1   5   1      451.56      464.51     13.91 o 
   0   5   1      546.96      542.92      9.75 o 
   1   5   1      790.12      768.08     14.07 o 
   2   5   1     6907.71     7400.60     83.91 o 
   3   5   1      605.36      650.52     10.96 o 
   4   5   1      699.59      718.07      9.52 o 
   5   5   1      731.04      731.45     10.12 o 
   6   5   1     1060.75     1075.45     14.02 o 
   7   5   1     1081.68     1056.19     14.45 o 
   8   5   1       58.32       63.25      4.07 o 
   9   5   1      465.32      478.13     16.89 o 
  10   5   1       34.83       31.95      4.56 o 
  11   5   1       69.64       79.65      5.75 o 
  12   5   1      296.86      299.95     15.14 o 
 -12   6   1      249.50      251.24     15.87 o 
 -11   6   1      117.10      110.74     10.81 o 
 -10   6   1      406.92      395.89     14.77 o 
  -9   6   1        7.24        9.56      2.61 o 
  -8   6   1      946.92      915.51     20.49 o 
  -7   6   1       45.94       38.89      3.29 o 
  -6   6   1     1620.78     1607.94     22.81 o 
  -5   6   1      138.70      147.51     10.09 o 
  -4   6   1      130.34      133.40      6.20 o 
  -3   6   1      104.37      100.99      4.39 o 
  -2   6   1      619.59      587.61      9.09 o 
  -1   6   1      769.22      739.30     13.21 o 
   0   6   1     3320.71     3283.02     36.55 o 
   1   6   1       10.38       15.61      4.54 o 
   2   6   1      796.04      861.24     19.90 o 
   3   6   1      962.00     1008.46     12.55 o 
   4   6   1     3122.47     3059.18     30.75 o 
   5   6   1      125.45      120.47      6.75 o 
   6   6   1      824.38      783.63     11.68 o 
   7   6   1      637.17      602.12     12.83 o 
   8   6   1      750.77      750.12     13.68 o 
   9   6   1      221.06      225.44      7.47 o 
  10   6   1      520.79      524.83     12.00 o 
  11   6   1        1.92       -7.92      7.92 o 
  12   6   1       34.48       37.91     10.07 o 
 -12   7   1       82.10       79.10     12.43 o 
 -11   7   1      205.98      202.43     32.34 o 
 -10   7   1        0.32        5.57      6.80 o 
  -9   7   1      894.33      855.87     44.02 o 
  -8   7   1        2.97        5.99      3.65 o 
  -7   7   1        1.21        0.95      2.51 o 
  -6   7   1      115.51      130.83      6.91 o 
  -5   7   1      973.60     1019.12     14.61 o 
  -4   7   1       74.00       79.16     10.90 o 
  -3   7   1      975.58      998.26     14.70 o 
  -2   7   1        2.30        2.96      3.49 o 
  -1   7   1      415.55      424.51      7.94 o 
   0   7   1      838.85      859.41     12.06 o 
   1   7   1     1645.05     1665.59     20.45 o 
   2   7   1       51.20       54.39      5.69 o 
   3   7   1      315.91      296.25     19.70 o 
   4   7   1        1.29        4.60      6.76 o 
   5   7   1       17.01       16.42      4.67 o 
   6   7   1       45.30       34.24      5.66 o 
   7   7   1     1825.27     1765.32     21.69 o 
   8   7   1      110.86       93.55      5.99 o 
   9   7   1      362.80      328.84      9.18 o 
  10   7   1        1.68        5.34      3.79 o 
  11   7   1      104.99      100.93     11.83 o 
 -11   8   1       10.38       12.88      7.24 o 
 -10   8   1       11.60       23.83     10.72 o 
  -9   8   1      211.27      207.29     13.75 o 
  -8   8   1       46.58       53.14      4.19 o 
  -7   8   1       38.50       34.45      3.43 o 
  -6   8   1     1162.89     1194.88     25.26 o 
  -5   8   1       36.58       44.27      7.88 o 
  -4   8   1      243.45      256.10      7.89 o 
  -3   8   1       33.01       31.92      4.99 o 
  -2   8   1     2743.31     2733.49     28.85 o 
  -1   8   1        3.90       10.57      3.41 o 
   0   8   1     1198.94     1218.32     17.95 o 
   1   8   1       35.28       40.66      5.33 o 
   2   8   1      162.44      148.59      7.21 o 
   3   8   1       48.22       86.40     14.40 o 
   4   8   1      505.11      533.71     14.86 o 
   5   8   1        3.94        7.19      4.91 o 
   6   8   1      732.47      750.27     20.86 o 
   7   8   1        0.03        5.65      5.52 o 
   8   8   1      132.41      135.42     12.78 o 
   9   8   1       47.32       40.20     10.13 o 
  10   8   1     1172.11     1111.85     55.17 o 
  11   8   1        2.45        8.21      9.17 o 
 -10   9   1        3.67       -6.11      9.80 o 
  -9   9   1      698.45      720.45     34.88 o 
  -8   9   1        7.38        2.90      6.86 o 
  -7   9   1      105.74      108.62      5.24 o 
  -6   9   1        8.65       11.52      5.44 o 
  -5   9   1      376.23      365.26     18.56 o 
  -4   9   1      181.54      168.61      6.99 o 
  -3   9   1     1256.82     1270.02     19.98 o 
  -2   9   1      743.04      694.05     11.03 o 
  -1   9   1       76.97       70.13      4.20 o 
   0   9   1        5.37        7.59      3.17 o 
   1   9   1     1379.04     1453.40     19.69 o 
   2   9   1       21.56       28.08      5.56 o 
   3   9   1      368.35      369.24     15.86 o 
   4   9   1       11.37        5.21      4.02 o 
   5   9   1        5.35       10.03      6.66 o 
   6   9   1        2.02        7.49      6.74 o 
   7   9   1      945.97      954.06     19.95 o 
   8   9   1       59.28       82.96     12.17 o 
   9   9   1      169.19      160.02     11.23 o 
  10   9   1       46.91       46.53     10.22 o 
  -9  10   1       63.63       59.53     21.35 o 
  -8  10   1       72.06       86.30     15.21 o 
  -7  10   1       29.11       40.56     16.34 o 
  -6  10   1      677.91      657.87     23.07 o 
  -5  10   1      146.86      145.35      7.23 o 
  -4  10   1       35.76       27.01      5.62 o 
  -3  10   1       35.06       27.55      3.88 o 
  -2  10   1      637.65      621.31     14.67 o 
  -1  10   1       24.06       32.83      5.39 o 
   0  10   1      213.54      237.17      8.71 o 
   1  10   1        0.16        2.80      4.09 o 
   2  10   1        2.57        3.72      4.02 o 
   3  10   1        8.30        5.13      5.25 o 
   4  10   1      684.37      682.03     13.69 o 
   5  10   1       11.72        5.29      4.70 o 
   6  10   1      237.03      216.22     10.26 o 
   7  10   1        0.07        0.42      3.37 o 
   8  10   1      192.43      182.48     20.08 o 
   9  10   1       24.11       16.19      7.07 o 
  -8  11   1       49.45       51.18     19.45 o 
  -7  11   1      330.08      347.44     24.10 o 
  -6  11   1       14.80       25.41     14.20 o 
  -5  11   1      369.37      358.53     12.17 o 
  -4  11   1      150.24      165.21      6.80 o 
  -3  11   1      451.73      425.11      9.36 o 
  -2  11   1        4.28        3.62      4.77 o 
  -1  11   1        0.04        3.27      3.74 o 
   0  11   1       56.55       52.05      5.16 o 
   1  11   1      455.56      442.12     15.79 o 
   2  11   1       35.82       29.41      4.58 o 
   3  11   1      173.84      162.05     13.81 o 
   4  11   1        8.03        5.31      4.86 o 
   5  11   1      144.27      154.48      7.71 o 
   6  11   1       29.12       21.98      5.73 o 
   7  11   1      363.73      320.21     55.35 o 
   8  11   1       52.76       30.10     14.58 o 
  -7  12   1      172.06      235.49     25.65 o 
  -6  12   1      303.98      341.42     27.68 o 
  -5  12   1      180.12      205.67     20.76 o 
  -4  12   1        0.65        2.47      4.46 o 
  -3  12   1      108.65      103.93      9.26 o 
  -2  12   1       80.00       86.15     10.76 o 
  -1  12   1       95.23       95.99     11.37 o 
   0  12   1      128.46      132.51      6.14 o 
   1  12   1       22.89       27.52      4.33 o 
   2  12   1        6.01        5.84      4.36 o 
   3  12   1        2.84        3.24      4.16 o 
   4  12   1      133.38      124.78      6.43 o 
   5  12   1      148.86      140.61     26.99 o 
   6  12   1       10.78       34.76     23.56 o 
  -4  13   1      289.05      352.76     23.74 o 
  -3  13   1       77.74       69.42      7.16 o 
  -2  13   1        8.07       -1.69      6.75 o 
  -1  13   1       14.67       18.79      7.22 o 
   0  13   1       56.83       44.08      5.78 o 
   1  13   1      144.04      145.53     10.73 o 
   2  13   1       63.75       61.50      7.44 o 
   3  13   1        0.45       -2.13      4.78 o 
   4  13   1       30.82       11.83      7.27 o 
 -14   0   2       51.22       28.13      9.63 o 
 -12   0   2     1122.43     1115.67     27.19 o 
 -10   0   2      595.00      628.55     18.48 o 
  -8   0   2      738.41      679.79     22.70 o 
  -6   0   2       90.88      112.05      5.06 o 
  -4   0   2      642.36      617.99      8.53 o 
  -2   0   2     5972.91     6078.02     92.96 o 
   2   0   2      403.14      330.04     17.18 o 
   4   0   2      740.98      687.77     33.48 o 
   6   0   2      383.89      441.94     10.64 o 
   8   0   2     2703.53     2583.06     44.11 o 
  10   0   2      285.82      282.91     12.27 o 
  12   0   2       26.76       33.60     11.67 o 
 -14   1   2      142.65      133.27      9.54 o 
 -13   1   2      155.54      151.50      8.95 o 
 -12   1   2        1.73       -4.92      4.92 o 
 -11   1   2      872.81      894.34     19.78 o 
 -10   1   2      321.80      317.90      7.82 o 
  -9   1   2     2631.07     2698.22     37.67 o 
  -8   1   2       20.20       17.46      3.33 o 
  -7   1   2       66.90       66.70      3.37 o 
  -6   1   2      802.91      829.53     10.78 o 
  -5   1   2      295.50      302.04      7.57 o 
  -4   1   2      361.27      354.04      4.39 o 
  -3   1   2     1306.02     1322.24     10.76 o 
  -2   1   2      777.11      744.35     13.86 o 
  -1   1   2     3334.65     3242.66     27.51 o 
   0   1   2       18.62        5.66      1.84 o 
   1   1   2    20968.56    22457.46    357.84 o 
   2   1   2      827.24      775.45      9.80 o 
   3   1   2     1086.85     1086.43     13.23 o 
   4   1   2      414.44      422.17      8.98 o 
   5   1   2     1938.61     1938.33     19.76 o 
   6   1   2        0.39        1.34      3.00 o 
   7   1   2     2387.06     2385.60     25.18 o 
   8   1   2      560.47      552.35     15.01 o 
   9   1   2       97.24       98.90      6.66 o 
  10   1   2      502.47      514.98     12.76 o 
  11   1   2       54.45       53.50      6.90 o 
  12   1   2       30.95       33.63      6.30 o 
  13   1   2      198.95      199.49     14.03 o 
 -14   2   2      238.75      229.17     17.41 o 
 -13   2   2       36.02       27.57      7.98 o 
 -12   2   2      313.47      318.84     10.06 o 
 -11   2   2      374.66      376.44      8.80 o 
 -10   2   2      491.00      500.09     10.56 o 
  -9   2   2     2406.66     2383.27     24.46 o 
  -8   2   2     2097.05     2147.25     23.52 o 
  -7   2   2     1059.07     1137.06     11.94 o 
  -6   2   2        6.53       10.35      2.66 o 
  -5   2   2       33.59       29.32      1.87 o 
  -4   2   2      978.51     1021.76      8.39 o 
  -3   2   2     1012.41      989.74     14.36 o 
  -2   2   2      943.29     1033.14     25.79 o 
  -1   2   2      119.58      140.20     13.69 o 
   0   2   2    14837.43    15584.20    175.99 o 
   1   2   2    34530.30    34925.95    543.62 o 
   2   2   2    36890.82    38566.65    635.04 o 
   3   2   2       92.83      120.50      5.83 o 
   4   2   2     3406.52     3318.44     32.08 o 
   5   2   2     1242.56     1271.92     15.83 o 
   6   2   2        8.03        7.62      4.95 o 
   7   2   2        9.00       12.21      4.04 o 
   8   2   2      705.20      698.59     11.82 o 
   9   2   2      465.71      484.66     14.27 o 
  10   2   2      626.97      612.83     11.90 o 
  11   2   2       24.07       17.90      5.71 o 
  12   2   2        3.08        6.82      6.71 o 
  13   2   2       48.69       40.80      7.55 o 
 -13   3   2        0.18       -2.27      5.54 o 
 -12   3   2       48.79       49.66      6.57 o 
 -11   3   2       12.37        7.43      3.72 o 
 -10   3   2     1268.43     1228.50     29.12 o 
  -9   3   2     3936.75     3878.14     41.02 o 
  -8   3   2       10.22       13.82      2.62 o 
  -7   3   2        0.16       -0.35      2.29 o 
  -6   3   2     1966.08     1994.03     16.81 o 
  -5   3   2     1541.64     1453.93     11.44 o 
  -4   3   2      602.33      595.55     12.96 o 
  -3   3   2        5.92       12.95      2.79 o 
  -2   3   2     1509.94     1389.90     17.59 o 
  -1   3   2     3463.06     3344.95     32.74 o 
   0   3   2      210.93      226.27      5.10 o 
   1   3   2     7486.99     7455.18     70.51 o 
   2   3   2      147.01      140.35      5.00 o 
   3   3   2     1361.34     1379.19     13.68 o 
   4   3   2      380.50      416.95      6.92 o 
   5   3   2     3204.75     3246.98     49.22 o 
   6   3   2      464.71      478.61     10.10 o 
   7   3   2     2041.38     1999.68     26.65 o 
   8   3   2      102.86      103.13      5.54 o 
   9   3   2      194.77      192.07      7.31 o 
  10   3   2      298.67      291.19      8.65 o 
  11   3   2      298.44      294.71     10.03 o 
  12   3   2      365.72      379.51     11.44 o 
  13   3   2      180.28      192.51     10.69 o 
 -13   4   2      105.81      107.95     14.67 o 
 -12   4   2      264.02      257.16      8.83 o 
 -11   4   2       90.79       97.40      5.74 o 
 -10   4   2       31.77       32.48      3.57 o 
  -9   4   2      327.07      335.65      7.09 o 
  -8   4   2     1997.84     1955.52     20.13 o 
  -7   4   2     2105.37     2084.51     19.39 o 
  -6   4   2      840.66      790.82     10.96 o 
  -5   4   2      286.66      295.43      4.99 o 
  -4   4   2      171.30      181.41      4.38 o 
  -3   4   2      121.90      114.37      2.86 o 
  -2   4   2      188.93      211.77      8.44 o 
  -1   4   2      419.50      417.17      5.42 o 
   0   4   2      485.06      523.85      7.74 o 
   1   4   2       35.59       45.63      3.27 o 
   2   4   2    15106.81    15868.11    194.62 o 
   3   4   2     4383.10     4540.82     45.69 o 
   4   4   2     3503.18     3501.24     35.08 o 
   5   4   2       81.13       84.28      5.14 o 
   6   4   2      152.98      146.01      8.88 o 
   7   4   2      191.29      189.43      9.46 o 
   8   4   2       50.53       61.98      4.89 o 
   9   4   2       58.01       60.71      5.86 o 
  10   4   2      275.45      276.80     13.40 o 
  11   4   2      201.42      198.51      7.86 o 
  12   4   2        8.88       11.02      5.08 o 
 -13   5   2        0.98        1.71     14.10 o 
 -12   5   2       30.22       31.23     11.05 o 
 -11   5   2       83.38       92.30      7.24 o 
 -10   5   2       60.56       64.07      4.17 o 
  -9   5   2      146.89      168.07      3.95 o 
  -8   5   2       48.53       55.21      2.54 o 
  -7   5   2      286.51      281.35      5.12 o 
  -6   5   2     1672.04     1678.84     23.19 o 
  -5   5   2      304.19      300.92     11.19 o 
  -4   5   2     5547.32     5605.38     58.36 o 
  -3   5   2        2.67        4.90      3.99 o 
  -2   5   2       13.86        7.17      3.44 o 
  -1   5   2      217.44      194.63      4.65 o 
   0   5   2      570.76      546.63     12.93 o 
   1   5   2      912.93      923.48      9.76 o 
   2   5   2     6827.84     6951.63     69.32 o 
   3   5   2      250.73      232.10      5.98 o 
   4   5   2     1807.42     1769.36     20.55 o 
   5   5   2      766.76      762.28     11.25 o 
   6   5   2      908.65      885.52     20.78 o 
   7   5   2      364.84      363.53     10.86 o 
   8   5   2      259.79      227.20     14.29 o 
   9   5   2      276.03      267.78      7.48 o 
  10   5   2        7.24       11.21      4.13 o 
  11   5   2      249.73      254.62     11.67 o 
  12   5   2      184.92      179.73     10.81 o 
 -12   6   2      102.19       91.08     15.74 o 
 -11   6   2      161.08      163.11     11.01 o 
 -10   6   2       44.71       47.48      2.80 o 
  -9   6   2      136.15      113.06      8.05 o 
  -8   6   2      187.01      161.79      4.71 o 
  -7   6   2       58.18       61.44      3.02 o 
  -6   6   2      601.25      630.34     16.19 o 
  -5   6   2      276.21      269.14     10.98 o 
  -4   6   2      327.31      353.92      7.63 o 
  -3   6   2      596.60      557.66     10.93 o 
  -2   6   2      188.28      170.79      5.48 o 
  -1   6   2     6038.58     6204.48     67.39 o 
   0   6   2      900.41      920.91     13.60 o 
   1   6   2        3.85        3.61      4.50 o 
   2   6   2      354.24      341.24      9.56 o 
   3   6   2     2101.66     2051.60     21.02 o 
   4   6   2      313.88      313.45      7.87 o 
   5   6   2      456.95      476.91      8.24 o 
   6   6   2     1016.41     1005.69     22.56 o 
   7   6   2     1236.91     1131.19     17.02 o 
   8   6   2      504.47      502.41     16.53 o 
   9   6   2      263.06      245.81     10.37 o 
  10   6   2        6.38        7.42      4.53 o 
  11   6   2      119.38      114.25      8.58 o 
  12   6   2       43.31       39.06     10.63 o 
 -12   7   2       21.90        8.05     11.32 o 
 -11   7   2        0.52        5.60      6.28 o 
 -10   7   2      293.89      304.27     11.74 o 
  -9   7   2        1.03        4.59      7.72 o 
  -8   7   2       88.45       75.36      7.01 o 
  -7   7   2      424.44      375.39     15.93 o 
  -6   7   2      230.18      242.59      8.25 o 
  -5   7   2       30.34       30.35      4.76 o 
  -4   7   2     3826.58     3746.64     51.81 o 
  -3   7   2      207.67      194.47      7.21 o 
  -2   7   2      448.29      428.90     11.18 o 
  -1   7   2     1322.72     1253.29     14.27 o 
   0   7   2     3192.59     3281.18     38.70 o 
   1   7   2       99.98      121.46      9.88 o 
   2   7   2     1622.64     1612.73     26.23 o 
   3   7   2        0.06       -3.19      3.64 o 
   4   7   2      564.02      578.04     13.90 o 
   5   7   2      183.09      173.48      7.80 o 
   6   7   2     2074.23     2034.12     24.05 o 
   7   7   2      236.79      219.32     10.45 o 
   8   7   2      171.21      194.65      9.12 o 
   9   7   2       18.83       15.09      5.18 o 
  10   7   2      123.62      101.98      9.82 o 
  11   7   2        0.25       -5.67     10.39 o 
 -11   8   2       48.45       33.65      7.64 o 
 -10   8   2       88.12      108.79     32.87 o 
  -9   8   2      105.90      123.76     11.18 o 
  -8   8   2      101.96      143.25     16.09 o 
  -7   8   2      382.20      372.36     11.02 o 
  -6   8   2      231.42      227.30     13.20 o 
  -5   8   2      418.90      416.32     10.97 o 
  -4   8   2      169.72      199.69      8.18 o 
  -3   8   2      851.07      844.63     22.31 o 
  -2   8   2      310.52      303.12     10.13 o 
  -1   8   2     3313.23     3351.58     40.68 o 
   0   8   2      111.64      117.41      6.89 o 
   1   8   2       38.80       47.21      6.94 o 
   2   8   2        0.42        0.22      4.83 o 
   3   8   2      510.43      554.21     13.40 o 
   4   8   2      173.63      161.13      7.02 o 
   5   8   2      413.04      385.74      9.26 o 
   6   8   2        0.62       -1.55      5.16 o 
   7   8   2      322.28      337.19     10.53 o 
   8   8   2        7.78        7.80      6.20 o 
   9   8   2     1149.59     1063.13     22.19 o 
  10   8   2       17.68        7.01     14.59 o 
 -10   9   2      390.62      436.86     37.58 o 
  -9   9   2       33.58       27.16      6.97 o 
  -8   9   2      240.85      222.66     22.31 o 
  -7   9   2        4.17        3.40      3.84 o 
  -6   9   2       90.65       98.64      6.27 o 
  -5   9   2       56.89       65.44      6.65 o 
  -4   9   2      945.74      903.81     21.70 o 
  -3   9   2      361.30      365.47     14.17 o 
  -2   9   2        1.94        0.90      2.69 o 
  -1   9   2        1.95        7.22      3.44 o 
   0   9   2      326.46      299.24      6.87 o 
   1   9   2       70.86       69.11      5.81 o 
   2   9   2      229.67      233.29      8.79 o 
   3   9   2       49.93       50.80      7.19 o 
   4   9   2       35.83       38.33      5.84 o 
   5   9   2        9.68       14.99      5.42 o 
   6   9   2      631.89      628.88     13.54 o 
   7   9   2       18.54       11.75      5.22 o 
   8   9   2      216.27      199.48     12.83 o 
   9   9   2        2.44      -13.72     13.72 o 
  10   9   2      314.22      269.52     15.54 o 
  -9  10   2      150.42      215.69     27.56 o 
  -8  10   2       46.80       54.16     18.61 o 
  -7  10   2      577.14      618.37     14.88 o 
  -6  10   2       57.36       29.73      3.33 o 
  -5  10   2       25.84       29.15      5.17 o 
  -4  10   2       80.42       72.60      3.68 o 
  -3  10   2     1017.15      988.68     13.11 o 
  -2  10   2      258.43      260.63      9.57 o 
  -1  10   2      269.84      255.02      8.22 o 
   0  10   2       54.16       44.70      4.92 o 
   1  10   2        6.85       16.42      3.94 o 
   2  10   2        0.20       -4.15      4.45 o 
   3  10   2      441.85      419.73     12.94 o 
   4  10   2       20.60       17.56      6.84 o 
   5  10   2      147.09      169.27     11.43 o 
   6  10   2       11.73       19.37      9.38 o 
   7  10   2      107.94      106.10      8.02 o 
   8  10   2       58.78       64.15     15.08 o 
   9  10   2      263.09      241.29     23.19 o 
  -8  11   2      127.46      119.65     22.79 o 
  -7  11   2       53.86       69.43     32.69 o 
  -6  11   2      197.52      173.22     21.12 o 
  -5  11   2      393.02      382.59     14.93 o 
  -4  11   2      326.80      323.66     11.09 o 
  -3  11   2       43.14       38.98      4.16 o 
  -2  11   2      107.94      114.86      5.05 o 
  -1  11   2       35.05       38.28      4.26 o 
   0  11   2       55.45       46.82      4.39 o 
   1  11   2      433.06      435.28     10.49 o 
   2  11   2      161.26      190.72     13.07 o 
   3  11   2        2.78        5.46      5.00 o 
   4  11   2       42.97       26.86      9.81 o 
   5  11   2       18.16       16.99      6.05 o 
   6  11   2      310.14      296.69     14.69 o 
   7  11   2      142.14      153.63     18.55 o 
  -7  12   2      231.24      190.52     25.53 o 
  -6  12   2       36.48       30.78     15.51 o 
  -5  12   2       22.95       27.44     13.84 o 
  -4  12   2        1.17        5.46      5.64 o 
  -3  12   2      412.85      388.27     10.35 o 
  -2  12   2      298.69      279.17     11.98 o 
  -1  12   2      119.21      131.16      5.74 o 
   0  12   2       23.78       27.34      5.42 o 
   1  12   2       15.22       13.30      4.22 o 
   2  12   2       34.18       41.47      5.87 o 
   3  12   2       56.48       70.76      6.75 o 
   4  12   2      128.82      147.28     13.38 o 
   5  12   2       20.80       17.08      6.57 o 
   6  12   2        0.78        0.90     26.78 o 
  -4  13   2      258.04      270.31     40.02 o 
  -3  13   2       42.63       33.51      7.88 o 
  -2  13   2       21.07       21.33      7.56 o 
  -1  13   2      110.75      124.65     13.29 o 
   0  13   2      118.43       99.41     10.06 o 
   1  13   2       42.83       32.20      5.62 o 
   2  13   2       17.68       17.49      5.83 o 
   3  13   2       26.92       14.92      6.17 o 
   4  13   2       58.55       56.83      8.79 o 
 -13   0   3     1182.06     1135.40     31.06 o 
 -11   0   3       34.89       30.27      8.19 o 
  -9   0   3     1037.79     1059.73     18.31 o 
  -7   0   3     1282.47     1220.53     21.86 o 
  -5   0   3     1118.14     1108.67     12.62 o 
  -3   0   3     1660.11     1778.11     43.83 o 
  -1   0   3    11704.88    11102.42    192.81 o 
   1   0   3     8468.08     7824.87    128.63 o 
   3   0   3     2162.56     2250.65     61.26 o 
   5   0   3       65.42       60.90      7.72 o 
   7   0   3     3135.69     3135.81     47.43 o 
   9   0   3     1050.88     1019.21     21.84 o 
  11   0   3       55.85       70.80     10.91 o 
  13   0   3      215.71      203.89     16.36 o 
 -14   1   3       14.72       15.73     10.09 o 
 -13   1   3       83.76       89.99      8.75 o 
 -12   1   3      985.38      964.02     14.57 o 
 -11   1   3        8.50       14.30      4.61 o 
 -10   1   3     3515.69     3532.18     40.08 o 
  -9   1   3       55.77       70.59      5.33 o 
  -8   1   3      175.58      186.93      5.33 o 
  -7   1   3      150.20      160.47      4.99 o 
  -6   1   3     2181.04     2181.47     16.30 o 
  -5   1   3      211.09      213.12      4.46 o 
  -4   1   3     1703.34     1677.95     14.58 o 
  -3   1   3      312.43      305.15      3.68 o 
  -2   1   3      443.47      459.05      7.87 o 
  -1   1   3      112.80      100.42      3.63 o 
   0   1   3     5435.11     5496.92     58.06 o 
   1   1   3     5871.86     5588.53     63.43 o 
   2   1   3      530.63      531.12      9.23 o 
   3   1   3      911.95      866.09     12.41 o 
   4   1   3     5821.18     5806.52     61.14 o 
   5   1   3       15.08       11.48      3.77 o 
   6   1   3     3374.97     3306.40     39.40 o 
   7   1   3      267.97      251.25      8.20 o 
   8   1   3        3.58       -4.16      4.62 o 
   9   1   3      373.23      388.38     14.61 o 
  10   1   3      121.00      120.32      7.56 o 
  11   1   3      159.17      167.88      8.41 o 
  12   1   3      206.56      220.31     13.87 o 
  13   1   3       18.48       28.17      7.85 o 
 -14   2   3       40.01       24.39     11.68 o 
 -13   2   3      378.01      359.33     13.75 o 
 -12   2   3      154.12      155.34      9.14 o 
 -11   2   3       60.83       63.91      5.99 o 
 -10   2   3      306.03      302.60     11.39 o 
  -9   2   3      386.42      390.55      9.18 o 
  -8   2   3      581.34      588.54     15.51 o 
  -7   2   3     4306.34     4271.86     41.58 o 
  -6   2   3      188.69      189.60      9.17 o 
  -5   2   3     1127.51     1179.14     10.47 o 
  -4   2   3        3.29       11.17      2.57 o 
  -3   2   3       18.41       22.39      3.09 o 
  -2   2   3       22.04        9.16      2.79 o 
  -1   2   3      199.92      150.57     15.10 o 
   0   2   3     3706.60     3550.06     33.79 o 
   1   2   3     1120.97      940.43     11.88 o 
   2   2   3     6389.15     6225.06     63.95 o 
   3   2   3    11358.70    11645.39    143.11 o 
   4   2   3     5825.69     6051.28     66.35 o 
   5   2   3     1771.96     1839.77     54.15 o 
   6   2   3      651.08      678.73     12.71 o 
   7   2   3      592.56      548.23     10.79 o 
   8   2   3      108.85      133.30      8.79 o 
   9   2   3      893.29      860.94     15.22 o 
  10   2   3      171.92      183.56      8.55 o 
  11   2   3       38.93       30.76      6.19 o 
  12   2   3        0.65       -4.24      5.25 o 
  13   2   3      256.01      267.14     13.43 o 
 -14   3   3       12.11       14.41     10.55 o 
 -13   3   3        0.39       16.48     10.38 o 
 -12   3   3        6.93       12.73      4.40 o 
 -11   3   3      438.49      443.27     15.99 o 
 -10   3   3     1936.32     1998.77     21.16 o 
  -9   3   3      186.17      172.60      6.38 o 
  -8   3   3      193.42      197.11      8.65 o 
  -7   3   3     1202.48     1171.26     20.18 o 
  -6   3   3      984.83      998.02      9.77 o 
  -5   3   3      184.03      205.44     11.47 o 
  -4   3   3       86.50       98.36      3.82 o 
  -3   3   3     1086.50     1032.66     15.15 o 
  -2   3   3      934.42      984.60      9.61 o 
  -1   3   3     2766.08     2793.06     33.17 o 
   0   3   3     3492.69     3627.53     29.57 o 
   1   3   3     8830.89     8758.94     86.76 o 
   2   3   3     2824.06     2696.61     26.31 o 
   3   3   3       57.53       94.62      5.11 o 
   4   3   3     8035.60     8350.90     96.77 o 
   5   3   3     2809.92     2775.07     33.78 o 
   6   3   3     1630.92     1606.03     22.59 o 
   7   3   3        6.60        7.71      4.33 o 
   8   3   3       41.49       37.95      5.26 o 
   9   3   3      117.90      118.06     11.32 o 
  10   3   3      379.38      368.55     11.24 o 
  11   3   3      837.72      809.65     18.89 o 
  12   3   3      494.69      490.96     14.95 o 
 -13   4   3      101.24       99.41     11.23 o 
 -12   4   3       19.15       23.02      9.91 o 
 -11   4   3        5.61        6.31      5.87 o 
 -10   4   3        6.62        8.78      3.60 o 
  -9   4   3      370.13      368.53     12.14 o 
  -8   4   3     1660.56     1623.70     19.55 o 
  -7   4   3     4754.03     4809.65     47.32 o 
  -6   4   3      118.56      122.17      8.16 o 
  -5   4   3       12.00        7.25      2.83 o 
  -4   4   3     1532.76     1490.42     15.75 o 
  -3   4   3     2501.90     2552.03     25.07 o 
  -2   4   3      387.49      348.66      8.35 o 
  -1   4   3      442.90      444.27      6.41 o 
   0   4   3      672.50      655.92      6.60 o 
   1   4   3     2546.44     2596.82     22.29 o 
   2   4   3     8709.95     8616.01     90.17 o 
   3   4   3    14472.11    14820.41    181.70 o 
   4   4   3        6.58        6.84      2.96 o 
   5   4   3      123.18      147.74      6.23 o 
   6   4   3       60.41       67.08      5.10 o 
   7   4   3      147.23      160.04      8.33 o 
   8   4   3      251.99      221.14     15.46 o 
   9   4   3       47.16       52.83      6.33 o 
  10   4   3       52.67       45.56      5.62 o 
  11   4   3       15.10       14.73      5.28 o 
  12   4   3      214.44      208.96     13.07 o 
 -13   5   3        1.99        1.70      8.97 o 
 -12   5   3      114.68      102.23     19.68 o 
 -11   5   3      267.93      268.37     11.62 o 
 -10   5   3       76.01       72.25      4.70 o 
  -9   5   3      836.18      837.21     20.61 o 
  -8   5   3      156.64      157.13     26.41 o 
  -7   5   3     4354.89     4452.10     66.21 o 
  -6   5   3      627.70      613.88     15.03 o 
  -5   5   3     2479.53     2450.03     29.97 o 
  -4   5   3      862.90      831.54      8.85 o 
  -3   5   3       20.01       31.85      2.50 o 
  -2   5   3      436.04      438.93      5.54 o 
  -1   5   3      138.17      131.52      2.95 o 
   0   5   3     2439.86     2489.50     27.71 o 
   1   5   3     4168.41     4399.49     39.69 o 
   2   5   3       26.09       24.89      2.87 o 
   3   5   3     1009.61      984.21     15.04 o 
   4   5   3     1227.39     1193.97     13.71 o 
   5   5   3     1319.58     1304.81     16.83 o 
   6   5   3      529.51      503.34     14.62 o 
   7   5   3       44.15       42.47      6.18 o 
   8   5   3      139.85      131.56     10.54 o 
   9   5   3      109.26      104.63      6.26 o 
  10   5   3      213.62      240.28     10.25 o 
  11   5   3      280.97      272.74     10.09 o 
  12   5   3       71.44       49.55      9.25 o 
 -12   6   3      164.09      167.87     12.55 o 
 -11   6   3        4.42        7.16      8.04 o 
 -10   6   3        1.31        2.59      5.34 o 
  -9   6   3      101.29      144.53     20.71 o 
  -8   6   3      334.47      380.19     12.27 o 
  -7   6   3      557.84      563.15     19.58 o 
  -6   6   3      243.58      249.09      7.10 o 
  -5   6   3      502.61      477.97      6.82 o 
  -4   6   3     1589.70     1590.71     19.25 o 
  -3   6   3     2489.71     2475.87     27.38 o 
  -2   6   3      800.36      800.95     10.38 o 
  -1   6   3     1235.03     1286.51     16.92 o 
   0   6   3       16.43       35.69      3.21 o 
   1   6   3      764.41      790.19     10.53 o 
   2   6   3      241.51      230.30      6.29 o 
   3   6   3      834.65      889.97     11.09 o 
   4   6   3        4.77       13.37      5.19 o 
   5   6   3      174.43      171.75      5.95 o 
   6   6   3      436.75      486.39     13.56 o 
   7   6   3      812.48      747.54     14.83 o 
   8   6   3     1008.88     1001.61     16.62 o 
   9   6   3        3.11        0.00      4.58 o 
  10   6   3      102.27      111.25      7.34 o 
  11   6   3       53.87       48.39      6.78 o 
 -12   7   3       34.66       19.32      7.63 o 
 -11   7   3      217.74      253.30     24.44 o 
 -10   7   3      172.04      192.72     17.05 o 
  -9   7   3      280.41      294.62     10.24 o 
  -8   7   3       72.15       61.41      7.40 o 
  -7   7   3      192.60      220.56     11.49 o 
  -6   7   3       69.72       57.05      3.76 o 
  -5   7   3     3412.38     3327.32     74.31 o 
  -4   7   3     1551.99     1541.71     18.78 o 
  -3   7   3      191.09      193.21      4.26 o 
  -2   7   3      115.88      123.20      5.17 o 
  -1   7   3     2650.30     2509.95     27.80 o 
   0   7   3      186.94      206.40     13.75 o 
   1   7   3      979.32      957.52     14.53 o 
   2   7   3      174.83      175.39      5.74 o 
   3   7   3      494.32      504.94     12.31 o 
   4   7   3        5.72       15.45      4.57 o 
   5   7   3     1020.25     1040.93     21.47 o 
   6   7   3      345.66      346.53      9.22 o 
   7   7   3       43.67       54.95      5.51 o 
   8   7   3      119.41      108.54      6.30 o 
   9   7   3       31.31       40.38      5.30 o 
  10   7   3       17.58       12.39      5.06 o 
  11   7   3      319.60      354.51     20.40 o 
 -11   8   3        4.91       -1.80      7.93 o 
 -10   8   3       33.22       38.28      8.92 o 
  -9   8   3       16.03        6.26      5.24 o 
  -8   8   3      566.18      564.85     16.82 o 
  -7   8   3       22.82       19.34      6.66 o 
  -6   8   3        9.87        8.66      1.99 o 
  -5   8   3        1.82        4.79      2.59 o 
  -4   8   3     1176.79     1166.48     16.08 o 
  -3   8   3      163.75      172.09      4.94 o 
  -2   8   3     1580.01     1582.81     17.89 o 
  -1   8   3      165.26      175.45     10.83 o 
   0   8   3      194.50      215.42      6.53 o 
   1   8   3        0.06       -1.87      3.73 o 
   2   8   3      432.76      422.57     10.85 o 
   3   8   3        0.24       -4.20      4.20 o 
   4   8   3      504.22      519.48     10.43 o 
   5   8   3        1.59       -3.11      5.08 o 
   6   8   3      182.56      195.98      9.52 o 
   7   8   3       28.85       26.05      7.05 o 
   8   8   3      914.38      885.05     16.90 o 
   9   8   3       93.01       89.55      8.21 o 
  10   8   3        0.31       -3.27      7.34 o 
 -10   9   3       18.89       36.62     20.64 o 
  -9   9   3       30.06       21.71     16.94 o 
  -8   9   3       48.54       46.84      8.59 o 
  -7   9   3       70.94       84.43     11.09 o 
  -6   9   3       33.82       42.44      6.01 o 
  -5   9   3      225.36      231.89      9.25 o 
  -4   9   3      156.17      162.64      4.48 o 
  -3   9   3       96.38       98.20      4.76 o 
  -2   9   3      175.91      207.41      8.39 o 
  -1   9   3     1689.42     1696.80     21.53 o 
   0   9   3      294.41      321.76     17.25 o 
   1   9   3      476.11      520.32     11.11 o 
   2   9   3       38.28       34.89      5.53 o 
   3   9   3      151.51      153.39     19.65 o 
   4   9   3       70.37       49.76      6.56 o 
   5   9   3      172.96      195.74      9.05 o 
   6   9   3        0.12        2.53      4.24 o 
   7   9   3      156.17      162.95     11.79 o 
   8   9   3        0.21       -0.29      7.88 o 
   9   9   3      350.93      352.52     25.31 o 
  -9  10   3        0.57       24.87     14.64 o 
  -8  10   3      456.53      512.49     34.48 o 
  -7  10   3       53.96       62.27     29.59 o 
  -6  10   3       19.67       18.32      5.37 o 
  -5  10   3        1.01        3.48      3.37 o 
  -4  10   3      622.12      619.30     12.21 o 
  -3  10   3      147.05      137.68     11.33 o 
  -2  10   3     1256.12     1286.23     18.69 o 
  -1  10   3      130.80      155.07     10.42 o 
   0  10   3       10.25        9.20      3.96 o 
   1  10   3      352.69      387.10     13.71 o 
   2  10   3      554.09      591.52     12.41 o 
   3  10   3       33.26       22.93      6.87 o 
   4  10   3       55.72       64.28      7.57 o 
   5  10   3        0.16        7.22      5.90 o 
   6  10   3      109.36      117.99      8.72 o 
   7  10   3       37.53       38.90      7.07 o 
   8  10   3      315.37      339.42     27.68 o 
  -8  11   3       53.73       33.64     31.26 o 
  -7  11   3      131.88      131.94     21.47 o 
  -6  11   3      213.90      264.60     23.98 o 
  -5  11   3       99.13      112.43     10.36 o 
  -4  11   3      160.40      155.81     14.67 o 
  -3  11   3        8.11        9.36      3.13 o 
  -2  11   3       23.43       21.75      4.48 o 
  -1  11   3       74.83       74.02      7.24 o 
   0  11   3      723.27      700.47     22.24 o 
   1  11   3      296.51      312.38     10.64 o 
   2  11   3        2.25       -0.15      7.49 o 
   3  11   3        5.12       16.61      6.25 o 
   4  11   3       34.78       30.13      6.45 o 
   5  11   3      228.24      236.50      9.73 o 
   6  11   3      180.35      184.60     13.90 o 
   7  11   3       29.51       -7.99     37.58 o 
  -7  12   3        4.63        6.92     14.43 o 
  -6  12   3       38.42       31.61     15.51 o 
  -5  12   3        1.59       -5.73     20.52 o 
  -4  12   3      165.74      138.48      7.49 o 
  -3  12   3      138.33      127.79     10.26 o 
  -2  12   3      550.99      523.34     14.06 o 
  -1  12   3       29.64       26.90      7.13 o 
   0  12   3       68.36       56.89      4.77 o 
   1  12   3       93.80       71.44      8.45 o 
   2  12   3       46.24       41.58      5.75 o 
   3  12   3      175.81      191.81     22.54 o 
   4  12   3       37.14       35.67      6.52 o 
   5  12   3       27.15       36.01     10.95 o 
   6  12   3       64.89       17.78     13.36 o 
  -4  13   3      100.78       83.98     31.97 o 
  -3  13   3       15.10        6.42      6.56 o 
  -2  13   3       77.05       73.85      8.77 o 
  -1  13   3       45.87       36.08      8.80 o 
   0  13   3       59.69       76.25     19.55 o 
   1  13   3       35.50       27.50      8.19 o 
   2  13   3       38.70       53.53     14.68 o 
   3  13   3        1.04        0.44      6.93 o 
 -14   0   4      316.45      309.41     21.71 o 
 -12   0   4       14.45       14.87      7.59 o 
 -10   0   4     2100.38     2098.45     40.09 o 
  -8   0   4       11.84       10.67      4.61 o 
  -6   0   4      994.34     1046.07     15.57 o 
  -4   0   4     1060.65     1065.50     19.53 o 
  -2   0   4     8424.61     8399.32    135.39 o 
   0   0   4     5048.60     5141.80     89.29 o 
   2   0   4    10581.74    10662.04    208.24 o 
   4   0   4       56.91       47.75      9.19 o 
   6   0   4     8862.96     8913.93    145.08 o 
   8   0   4      238.21      266.85     13.48 o 
  10   0   4       48.79       52.50      9.90 o 
  12   0   4      184.70      190.94     21.41 o 
 -14   1   4       76.80       86.94      9.47 o 
 -13   1   4      605.85      585.83     20.58 o 
 -12   1   4       21.13       16.52      7.22 o 
 -11   1   4      279.63      270.91     10.19 o 
 -10   1   4        6.43        8.05      5.84 o 
  -9   1   4      286.68      298.35     11.62 o 
  -8   1   4       16.46       15.78      3.95 o 
  -7   1   4     3347.92     3324.53     31.63 o 
  -6   1   4      423.84      419.37      5.82 o 
  -5   1   4     1505.10     1473.43     12.24 o 
  -4   1   4     1065.40     1142.66     13.03 o 
  -3   1   4      795.82      786.19      7.37 o 
  -2   1   4      705.58      645.36      7.68 o 
  -1   1   4    10200.09    10646.13    135.12 o 
   0   1   4      170.76      146.32      5.57 o 
   1   1   4       78.73       74.11      6.04 o 
   2   1   4      871.72      812.46     36.21 o 
   3   1   4     5151.68     5067.29     58.02 o 
   4   1   4      432.86      407.63     10.44 o 
   5   1   4     6629.26     6511.04     76.39 o 
   6   1   4      308.38      313.97      8.45 o 
   7   1   4       86.54      105.41      8.54 o 
   8   1   4      121.52      130.40      8.14 o 
   9   1   4     1701.63     1655.63     23.63 o 
  10   1   4       57.93       48.61      7.35 o 
  11   1   4      139.28      164.29     10.97 o 
  12   1   4      177.56      195.07     10.00 o 
 -14   2   4      117.36      119.55     22.55 o 
 -13   2   4       80.41       83.17      9.38 o 
 -12   2   4        0.46       -3.81      5.50 o 
 -11   2   4       13.07        8.17      5.28 o 
 -10   2   4     1105.25     1087.64     15.17 o 
  -9   2   4      776.30      760.02     12.79 o 
  -8   2   4     4322.04     4466.15     50.20 o 
  -7   2   4     1665.54     1696.93     20.31 o 
  -6   2   4       63.56       67.89      4.23 o 
  -5   2   4      619.07      651.65      4.98 o 
  -4   2   4     1639.98     1551.39     43.24 o 
  -3   2   4     3394.20     3366.33     30.46 o 
  -2   2   4     3392.43     3486.26     55.13 o 
  -1   2   4       24.42       26.39      3.20 o 
   0   2   4      772.63      732.09     13.47 o 
   1   2   4     1847.76     1709.69     22.21 o 
   2   2   4     1436.69     1531.20     24.58 o 
   3   2   4     2897.66     3011.51     32.53 o 
   4   2   4       36.51       46.86      4.54 o 
   5   2   4        0.20       -2.72      3.83 o 
   6   2   4     1441.63     1419.13     20.72 o 
   7   2   4      134.14      134.01      8.34 o 
   8   2   4      660.67      663.99     13.46 o 
   9   2   4      170.36      180.07      8.22 o 
  10   2   4       20.33       21.77      6.13 o 
  11   2   4       11.09        6.14      5.27 o 
  12   2   4      230.71      251.38     13.66 o 
 -14   3   4       11.58       14.16      8.70 o 
 -13   3   4      216.68      244.57     36.61 o 
 -12   3   4      356.33      351.12     17.74 o 
 -11   3   4     1046.28     1077.70     16.54 o 
 -10   3   4       18.54       21.43      4.55 o 
  -9   3   4       23.24       22.50      5.17 o 
  -8   3   4      362.11      360.28      9.17 o 
  -7   3   4     4523.52     4562.45     60.22 o 
  -6   3   4     1747.31     1724.25     23.47 o 
  -5   3   4      422.30      401.32      8.83 o 
  -4   3   4      492.56      501.12     14.97 o 
  -3   3   4        5.49       11.71      1.86 o 
  -2   3   4     2457.71     2398.45     24.61 o 
  -1   3   4      565.03      575.07      9.37 o 
   0   3   4      407.25      437.93      6.84 o 
   1   3   4      951.68      844.86      9.87 o 
   2   3   4       39.61       46.59      6.08 o 
   3   3   4      933.51      959.17     11.63 o 
   4   3   4     2245.72     2229.63     26.24 o 
   5   3   4     1594.31     1560.60     19.63 o 
   6   3   4      111.62      104.07      6.01 o 
   7   3   4        0.69       10.21      5.57 o 
   8   3   4      251.45      273.50     20.72 o 
   9   3   4      740.15      726.73     13.83 o 
  10   3   4      792.33      772.34     16.11 o 
  11   3   4      148.62      125.72      9.31 o 
  12   3   4       81.44       75.16      8.50 o 
 -13   4   4      111.58      121.45     17.43 o 
 -12   4   4       59.25       64.00      8.90 o 
 -11   4   4       55.30       53.07      9.65 o 
 -10   4   4      498.80      520.70     11.75 o 
  -9   4   4     1881.64     1917.97     47.46 o 
  -8   4   4     4924.83     4881.13     66.50 o 
  -7   4   4       66.71       65.80      6.80 o 
  -6   4   4      314.56      344.96     16.52 o 
  -5   4   4      828.76      812.92     15.69 o 
  -4   4   4     3244.65     3365.88     69.97 o 
  -3   4   4     1106.42     1139.45     17.70 o 
  -2   4   4      134.87      148.23      4.42 o 
  -1   4   4      197.59      222.26      8.02 o 
   0   4   4      625.17      654.51      8.57 o 
   1   4   4     7618.82     7985.46     92.19 o 
   2   4   4      310.05      314.09     12.18 o 
   3   4   4     1775.61     1755.34     21.37 o 
   4   4   4      456.90      571.12     11.33 o 
   5   4   4      112.98      102.63      9.21 o 
   6   4   4      642.04      591.76     11.21 o 
   7   4   4      308.78      353.46     17.65 o 
   8   4   4      272.85      269.13     13.19 o 
   9   4   4       60.19       82.46      7.05 o 
  10   4   4       40.95       31.59      6.72 o 
  11   4   4      170.49      164.23      8.69 o 
  12   4   4      267.69      272.75     11.35 o 
 -13   5   4      125.79      115.29     25.07 o 
 -12   5   4       91.91       86.85      9.83 o 
 -11   5   4      116.41      131.57     17.49 o 
 -10   5   4      610.83      588.27     16.77 o 
  -9   5   4      350.75      351.20     19.32 o 
  -8   5   4     2005.77     2080.30     38.04 o 
  -7   5   4     2930.13     2928.97     52.63 o 
  -6   5   4     1950.29     1952.09     28.52 o 
  -5   5   4      890.37      904.29     15.32 o 
  -4   5   4        4.43        2.04      1.16 o 
  -3   5   4      784.57      836.81     10.59 o 
  -2   5   4      394.38      408.94     32.81 o 
  -1   5   4     1123.50     1166.13     13.83 o 
   0   5   4     3737.58     3786.04     34.98 o 
   1   5   4     1075.92     1113.44     12.13 o 
   2   5   4       93.07      104.19      4.70 o 
   3   5   4       88.63       95.22      8.68 o 
   4   5   4     3210.08     3114.61     38.65 o 
   5   5   4      475.42      491.56     19.45 o 
   6   5   4      128.33      135.49      6.82 o 
   7   5   4       80.57       71.92      7.36 o 
   8   5   4      573.37      553.96     12.36 o 
   9   5   4      457.79      467.26     11.72 o 
  10   5   4      188.81      205.45     12.43 o 
  11   5   4      107.02      113.77      7.71 o 
  12   5   4        0.09       -0.97      6.68 o 
 -13   6   4      190.44      173.19     23.72 o 
 -12   6   4        8.65        7.52      6.72 o 
 -11   6   4       47.22       56.43     10.35 o 
 -10   6   4      146.43      159.11     10.26 o 
  -9   6   4      712.90      737.62     30.57 o 
  -8   6   4      249.97      250.47     32.97 o 
  -7   6   4      204.61      203.59     10.86 o 
  -6   6   4      236.87      246.48      7.93 o 
  -5   6   4     1050.10     1059.89     36.86 o 
  -4   6   4     1173.71     1247.64     17.71 o 
  -3   6   4     2882.90     2879.07     24.08 o 
  -2   6   4       36.54       54.37      5.45 o 
  -1   6   4       22.04       18.57      3.23 o 
   0   6   4     1487.66     1480.69     16.70 o 
   1   6   4      853.68      836.01     11.11 o 
   2   6   4     1559.95     1633.22     19.77 o 
   3   6   4     1468.52     1417.17     18.94 o 
   4   6   4        4.92        8.78      4.97 o 
   5   6   4      344.56      406.34     10.29 o 
   6   6   4      161.82      165.05      7.50 o 
   7   6   4      298.74      338.56     15.48 o 
   8   6   4       34.59       44.90      7.20 o 
   9   6   4       64.66       70.69      7.65 o 
  10   6   4       25.79       20.25      6.79 o 
  11   6   4       34.61       29.55      6.68 o 
 -12   7   4      248.78      242.17     21.42 o 
 -11   7   4        0.24       -8.43      8.43 o 
 -10   7   4        5.59       13.77      5.23 o 
  -9   7   4       22.82       18.26      8.15 o 
  -8   7   4        1.75        4.95      3.98 o 
  -7   7   4       42.41       37.33      7.08 o 
  -6   7   4     2721.17     2833.43     96.69 o 
  -5   7   4     2284.42     2224.98     51.93 o 
  -4   7   4       47.97       55.35      3.20 o 
  -3   7   4      105.58      115.02      2.71 o 
  -2   7   4     1856.71     1875.06     24.35 o 
  -1   7   4       84.28       81.32      5.84 o 
   0   7   4     1006.52      989.14     15.70 o 
   1   7   4      324.97      338.62      7.91 o 
   2   7   4        4.54        2.21      3.48 o 
   3   7   4       85.18      115.86      5.34 o 
   4   7   4     1482.86     1469.18     18.28 o 
   5   7   4       81.11       82.05      7.87 o 
   6   7   4        4.60        4.60      4.51 o 
   7   7   4       27.70       20.85      5.10 o 
   8   7   4      178.46      204.88     11.99 o 
   9   7   4      107.06       88.80     16.16 o 
  10   7   4      258.23      248.94     10.81 o 
  11   7   4       84.78       69.50     12.47 o 
 -11   8   4       61.26       46.53     21.59 o 
 -10   8   4        2.25       12.21     11.24 o 
  -9   8   4      359.09      348.07     15.13 o 
  -8   8   4       32.90       30.50      4.58 o 
  -7   8   4       19.03       17.73      5.16 o 
  -6   8   4        3.59        1.02      3.37 o 
  -5   8   4      564.45      565.81     14.82 o 
  -4   8   4       15.28       14.08      3.60 o 
  -3   8   4     1972.65     1949.10     19.17 o 
  -2   8   4        3.02        2.03      4.10 o 
  -1   8   4        2.51       -0.29      3.12 o 
   0   8   4       55.17       57.57      4.93 o 
   1   8   4      456.39      468.01      9.89 o 
   2   8   4       26.02       32.24      5.02 o 
   3   8   4      136.77      141.86      8.01 o 
   4   8   4       21.08       28.58      5.09 o 
   5   8   4      202.12      198.89      7.44 o 
   6   8   4       21.06       11.49      5.18 o 
   7   8   4      534.79      590.13     14.82 o 
   8   8   4       38.82       23.48      8.58 o 
   9   8   4        6.83       11.38      6.14 o 
  10   8   4       25.62       14.71     10.14 o 
 -11   9   4       21.29       25.05     20.88 o 
 -10   9   4       13.21       17.43     14.04 o 
  -9   9   4        1.53      -11.45     15.63 o 
  -8   9   4       35.68       39.84     28.63 o 
  -7   9   4       20.36       15.89      4.62 o 
  -6   9   4      275.52      241.83     15.41 o 
  -5   9   4       43.05       37.74      2.05 o 
  -4   9   4      163.37      160.68      5.97 o 
  -3   9   4     1191.55     1182.12     12.33 o 
  -2   9   4     3275.61     3364.24     33.91 o 
  -1   9   4       29.34       18.77      4.71 o 
   0   9   4      495.11      508.82     19.25 o 
   1   9   4        8.19        8.95      4.70 o 
   2   9   4       27.99       21.78      5.62 o 
   3   9   4       23.01       22.79      5.29 o 
   4   9   4      288.92      324.73      8.98 o 
   5   9   4        3.04        4.28      6.15 o 
   6   9   4       79.74       94.55     10.20 o 
   7   9   4       54.28       41.81     13.92 o 
   8   9   4      321.97      316.48     15.09 o 
   9   9   4        0.74       11.07     11.08 o 
 -10  10   4       24.88       44.62     21.12 o 
  -9  10   4      280.52      387.11     55.35 o 
  -8  10   4       13.28       26.72     17.06 o 
  -7  10   4       78.25      122.28     19.68 o 
  -6  10   4       23.25       49.87     15.27 o 
  -5  10   4      239.85      255.85     20.88 o 
  -4  10   4        7.54        5.73      1.75 o 
  -3  10   4     1463.57     1423.67     28.51 o 
  -2  10   4      510.14      514.59      9.81 o 
  -1  10   4       13.19       10.90      3.29 o 
   0  10   4      423.34      401.79     10.66 o 
   1  10   4      632.36      667.78     12.93 o 
   2  10   4      226.91      203.39     18.25 o 
   3  10   4       39.73       35.91     10.60 o 
   4  10   4        0.07       -6.44      6.67 o 
   5  10   4      172.88      180.81     20.58 o 
   6  10   4        0.22        7.17      6.47 o 
   7  10   4      257.13      245.90     21.52 o 
   8  10   4       11.17       -0.06     13.66 o 
  -8  11   4       67.20       75.28     20.52 o 
  -7  11   4       44.82       42.23     17.42 o 
  -6  11   4      233.42      266.27     40.32 o 
  -5  11   4      136.69      145.25     19.66 o 
  -4  11   4        7.71       -0.11      4.78 o 
  -3  11   4       10.60       12.72      4.29 o 
  -2  11   4      298.03      283.93      7.81 o 
  -1  11   4      362.99      390.21     16.16 o 
   0  11   4      515.74      535.51     10.23 o 
   1  11   4       15.04       12.54      4.22 o 
   2  11   4       38.57       37.92      6.88 o 
   3  11   4       16.11        2.47      4.99 o 
   4  11   4      153.04      157.25     15.46 o 
   5  11   4      133.91      119.21     11.72 o 
   6  11   4       10.95        9.88      8.09 o 
   7  11   4       18.45       26.48     24.22 o 
  -7  12   4        5.64        1.91     23.14 o 
  -6  12   4       15.21        4.89     13.48 o 
  -4  12   4       63.90       47.43     12.19 o 
  -3  12   4      338.83      325.54     11.23 o 
  -2  12   4       42.10       41.48      6.25 o 
  -1  12   4       15.15       14.37      5.91 o 
   0  12   4      165.48      179.05      9.17 o 
   1  12   4      173.43      196.16     12.01 o 
   2  12   4      277.16      294.25     10.74 o 
   3  12   4      122.24      146.67     14.65 o 
   4  12   4       14.21       -0.61      6.40 o 
   5  12   4       49.90       35.10      8.14 o 
  -4  13   4       28.72       28.62     18.99 o 
  -3  13   4        2.19        7.11      6.16 o 
  -2  13   4       17.79        7.01      8.87 o 
  -1  13   4       50.23       38.76      9.95 o 
   0  13   4       27.72       24.86      9.31 o 
   1  13   4      111.98       93.53     10.96 o 
   2  13   4       49.37       42.80     11.98 o 
   3  13   4      338.60      370.17     18.87 o 
 -13   0   5        4.10        2.19      7.02 o 
 -11   0   5     1836.37     1838.03     96.75 o 
  -9   0   5     2040.75     1970.12     29.76 o 
  -7   0   5     1285.48     1345.26     21.35 o 
  -5   0   5    37779.59    41231.52    863.95 o 
  -3   0   5     1100.63     1100.90     13.64 o 
  -1   0   5       71.15       56.56      5.69 o 
   1   0   5       38.48       64.71      8.44 o 
   3   0   5      521.42      509.23     21.29 o 
   5   0   5     6072.18     6127.12    121.17 o 
   7   0   5      927.27      884.66     21.53 o 
   9   0   5       22.71       19.99      8.60 o 
  11   0   5      192.59      178.11     15.39 o 
 -14   1   5      239.43      215.67     11.44 o 
 -13   1   5        7.98       -1.15      5.70 o 
 -12   1   5      149.39      146.50     10.49 o 
 -11   1   5        0.05       -4.08      4.08 o 
 -10   1   5      133.84      144.55      6.08 o 
  -9   1   5      131.42      138.97      5.64 o 
  -8   1   5     2506.02     2543.63     28.91 o 
  -7   1   5       50.21       56.34      3.31 o 
  -6   1   5     6466.71     6537.27     62.60 o 
  -5   1   5     1333.70     1394.31     11.55 o 
  -4   1   5      799.95      817.64      7.36 o 
  -3   1   5     4522.38     4354.12     39.42 o 
  -2   1   5     1847.42     1964.61     22.76 o 
  -1   1   5       58.41       56.81      5.16 o 
   0   1   5       74.28       65.27      5.62 o 
   1   1   5     1972.80     1922.74     22.02 o 
   2   1   5     2904.21     2938.27     32.52 o 
   3   1   5      180.16      193.89      7.26 o 
   4   1   5     5523.15     5430.22     66.70 o 
   5   1   5      578.11      559.88     14.65 o 
   6   1   5      329.79      323.18     11.84 o 
   7   1   5       93.25      117.98     16.87 o 
   8   1   5     1204.08     1120.73     17.98 o 
   9   1   5       12.35        4.08      6.29 o 
  10   1   5      223.41      214.47     11.61 o 
  11   1   5       15.27        7.78      5.92 o 
  12   1   5      319.73      315.39     17.01 o 
 -14   2   5       20.04       25.05     13.47 o 
 -13   2   5       19.97       22.25      5.55 o 
 -12   2   5       64.67       76.09      6.00 o 
 -11   2   5      762.95      764.62     12.57 o 
 -10   2   5      274.66      273.50      9.16 o 
  -9   2   5     1236.07     1241.89     16.65 o 
  -8   2   5       64.68       67.52      5.53 o 
  -7   2   5      128.92      133.53      5.06 o 
  -6   2   5      451.16      523.75      8.92 o 
  -5   2   5    10146.73    10343.11    107.12 o 
  -4   2   5     1167.64     1008.45     10.83 o 
  -3   2   5     1714.68     1698.42     13.92 o 
  -2   2   5       16.17       17.98      2.75 o 
  -1   2   5     2229.60     2329.99     23.82 o 
   0   2   5     4036.55     3946.35     61.87 o 
   1   2   5     2332.80     2485.79     30.70 o 
   2   2   5     3194.70     3207.71     35.78 o 
   3   2   5      313.89      334.19      9.27 o 
   4   2   5      124.97      121.53      7.09 o 
   5   2   5     2067.43     2094.07     26.11 o 
   6   2   5      202.84      206.52     16.62 o 
   7   2   5     2063.44     2025.91     27.32 o 
   8   2   5        0.68        1.41      4.80 o 
   9   2   5       34.62       35.89      7.65 o 
  10   2   5      158.95      162.07      9.68 o 
  11   2   5      117.10      116.62     14.40 o 
  12   2   5       19.42       10.30      6.98 o 
 -14   3   5       70.96       68.38     11.38 o 
 -13   3   5       58.97       49.54     12.45 o 
 -12   3   5      589.38      543.20     16.89 o 
 -11   3   5       19.43       14.15      4.63 o 
 -10   3   5      416.39      412.84      9.88 o 
  -9   3   5       83.35       55.75     11.02 o 
  -8   3   5     2882.58     2863.42     43.18 o 
  -7   3   5      922.31      936.27     17.42 o 
  -6   3   5        3.60        7.63      3.26 o 
  -5   3   5       24.97       15.49      2.74 o 
  -4   3   5      488.91      458.52     26.31 o 
  -3   3   5        2.63        2.95      1.31 o 
  -2   3   5     7998.79     7994.12    106.31 o 
  -1   3   5     1612.09     1644.04     17.31 o 
   0   3   5     3498.96     3722.86     42.14 o 
   1   3   5      823.97      835.29     10.42 o 
   2   3   5     2203.87     2168.23     21.94 o 
   3   3   5     1332.61     1345.12     17.32 o 
   4   3   5     1784.32     1758.75     20.30 o 
   5   3   5      149.10      165.31      8.14 o 
   6   3   5        2.65        5.72      6.02 o 
   7   3   5      436.54      408.76     11.03 o 
   8   3   5      182.68      179.67     11.23 o 
   9   3   5       83.58       80.22      7.25 o 
  10   3   5       74.55       64.42      7.51 o 
  11   3   5        8.33       10.78      6.09 o 
  12   3   5        5.79        5.89      5.95 o 
 -13   4   5        7.01        1.10      6.50 o 
 -12   4   5        0.48        2.71      6.06 o 
 -11   4   5      513.11      522.97     16.56 o 
 -10   4   5      400.61      455.37     14.41 o 
  -9   4   5       34.28       40.04      5.67 o 
  -8   4   5     1461.11     1439.50     21.66 o 
  -7   4   5      409.84      418.19     12.10 o 
  -6   4   5     2221.69     2250.14     47.85 o 
  -5   4   5     1134.49     1102.58     15.42 o 
  -4   4   5       59.97       53.89      6.18 o 
  -3   4   5      551.04      556.68     15.58 o 
  -2   4   5     2130.75     2174.65     25.77 o 
  -1   4   5      101.54      112.72      3.73 o 
   0   4   5      901.27      889.36     10.71 o 
   1   4   5     1285.04     1216.30     14.11 o 
   2   4   5     6777.16     6656.84     73.40 o 
   3   4   5     1486.80     1458.90     16.87 o 
   4   4   5        6.37        8.93      3.90 o 
   5   4   5     1181.59     1163.72     24.61 o 
   6   4   5      800.10      824.56     14.20 o 
   7   4   5      378.16      389.63     12.53 o 
   8   4   5       26.11       20.86      5.56 o 
   9   4   5       34.19       30.19      5.66 o 
  10   4   5      439.67      430.59     12.98 o 
  11   4   5      321.70      299.94     10.89 o 
  12   4   5       44.83       40.17      9.57 o 
 -13   5   5       63.15       57.76      9.23 o 
 -12   5   5       99.18       71.46     12.16 o 
 -11   5   5      283.45      300.56     19.51 o 
 -10   5   5        7.38        2.19      5.42 o 
  -9   5   5      460.83      463.84     22.67 o 
  -8   5   5     1085.91     1109.70     18.79 o 
  -7   5   5      918.38      926.48     16.62 o 
  -6   5   5     1328.42     1402.43     27.62 o 
  -5   5   5      179.10      181.58     12.51 o 
  -4   5   5      136.53      120.96      8.13 o 
  -3   5   5       31.47       29.82      4.73 o 
  -2   5   5      995.40      952.38     15.97 o 
  -1   5   5     1756.72     1756.00     28.76 o 
   0   5   5      288.62      285.64      6.18 o 
   1   5   5       59.61       68.25      4.18 o 
   2   5   5       40.83       52.39      4.14 o 
   3   5   5     4434.85     4348.49     48.63 o 
   4   5   5      322.02      308.46     10.59 o 
   5   5   5        2.54        0.63      5.59 o 
   6   5   5       58.74       56.78      5.69 o 
   7   5   5      318.73      349.65     10.58 o 
   8   5   5       81.23      107.92      9.84 o 
   9   5   5      348.63      363.22     15.32 o 
  10   5   5      199.53      195.73     14.70 o 
  11   5   5       64.54       62.73      7.44 o 
 -13   6   5        0.61        1.12      6.26 o 
 -12   6   5      127.18      115.19      9.88 o 
 -11   6   5      163.08      172.23     14.61 o 
 -10   6   5      556.38      555.41     14.12 o 
  -9   6   5       21.56       22.52      4.94 o 
  -8   6   5      565.76      554.15     23.98 o 
  -7   6   5      350.47      375.99     13.18 o 
  -6   6   5     4827.27     4905.51     79.84 o 
  -5   6   5      174.30      161.99      4.36 o 
  -4   6   5     1488.19     1448.87     15.11 o 
  -3   6   5     1244.65     1260.61     21.42 o 
  -2   6   5      143.30      157.71     14.68 o 
  -1   6   5      667.33      678.96     13.73 o 
   0   6   5     1058.28      990.08     16.08 o 
   1   6   5       66.90       75.97      5.46 o 
   2   6   5     3204.49     3268.22     37.54 o 
   3   6   5      714.52      708.38     13.40 o 
   4   6   5      197.53      179.48     12.87 o 
   5   6   5      212.06      241.49     14.76 o 
   6   6   5      372.18      405.51     18.72 o 
   7   6   5       82.98       68.07      6.23 o 
   8   6   5       87.88       99.22     10.63 o 
   9   6   5       19.55       32.08      6.94 o 
  10   6   5       94.55      109.60      8.79 o 
  11   6   5       66.59       67.69     10.21 o 
 -12   7   5        4.72        7.15      6.28 o 
 -11   7   5      114.34       67.67     33.22 o 
 -10   7   5       22.02       20.03      5.73 o 
  -9   7   5      187.71      180.97     18.85 o 
  -8   7   5        0.76        5.10      3.33 o 
  -7   7   5     1851.01     1741.60     43.60 o 
  -6   7   5     1909.97     1913.39     26.48 o 
  -5   7   5      392.71      352.94     19.06 o 
  -4   7   5       74.14       80.14      5.19 o 
  -3   7   5     1780.89     1746.05     22.97 o 
  -2   7   5      165.84      148.21     20.57 o 
  -1   7   5     1058.73     1118.31     18.50 o 
   0   7   5      397.62      382.10     14.65 o 
   1   7   5      124.80      114.94     11.18 o 
   2   7   5       10.09        2.98      3.53 o 
   3   7   5     1035.46     1052.24     16.06 o 
   4   7   5        2.19        0.26      5.06 o 
   5   7   5      121.46      173.18      7.55 o 
   6   7   5      270.79      269.39     14.45 o 
   7   7   5      126.88      153.37     15.49 o 
   8   7   5      158.91      156.83     12.19 o 
   9   7   5      385.93      382.03     23.79 o 
  10   7   5        7.12        7.69      5.11 o 
 -11   8   5       59.28       25.17     20.88 o 
 -10   8   5      293.52      251.24     49.27 o 
  -9   8   5       13.09       19.92     11.69 o 
  -8   8   5       65.51       60.05      5.31 o 
  -7   8   5        0.44       -0.84      2.93 o 
  -6   8   5      952.17     1007.63     29.76 o 
  -5   8   5       76.62       66.96      3.94 o 
  -4   8   5     1836.04     1801.57     21.74 o 
  -3   8   5      128.73      140.65      5.85 o 
  -2   8   5       49.16       82.38     10.68 o 
  -1   8   5      753.26      779.14     11.94 o 
   0   8   5     2635.21     2644.51     44.99 o 
   1   8   5      233.84      222.62      7.57 o 
   2   8   5        3.41        4.47      4.26 o 
   3   8   5        0.13        8.74      7.74 o 
   4   8   5       11.42       21.76      5.42 o 
   5   8   5       61.03       73.48     10.57 o 
   6   8   5      344.95      367.19     10.34 o 
   7   8   5       18.42       20.80      7.89 o 
   8   8   5       71.29       75.72     13.16 o 
   9   8   5        3.47        6.33      5.16 o 
  10   8   5      157.64      127.95     15.93 o 
 -11   9   5      170.27      203.52     31.02 o 
 -10   9   5       46.27       61.80     37.46 o 
  -9   9   5      228.52      217.00     26.72 o 
  -8   9   5        8.54       -8.35     13.84 o 
  -7   9   5      227.11      236.32     23.14 o 
  -6   9   5        3.25        3.08     10.38 o 
  -5   9   5       25.34       25.28      2.95 o 
  -4   9   5      337.94      324.19      8.40 o 
  -3   9   5     2779.82     2703.83     33.74 o 
  -2   9   5       37.77       48.17     12.16 o 
  -1   9   5     1757.78     1766.83     22.06 o 
   0   9   5       82.88       88.32      5.73 o 
   1   9   5        0.66        8.62      8.46 o 
   2   9   5        0.39        3.21      6.00 o 
   3   9   5      242.00      254.69      8.87 o 
   4   9   5       12.46       18.87      6.23 o 
   5   9   5      242.71      253.35     27.37 o 
   6   9   5        0.26        2.61      5.61 o 
   7   9   5      183.81      167.09      8.39 o 
   8   9   5        0.14       -5.00      5.00 o 
   9   9   5      134.78      147.81     26.52 o 
 -10  10   5      105.11       85.42     24.22 o 
  -9  10   5       58.19       95.44     22.19 o 
  -8  10   5       41.28       40.56     17.78 o 
  -7  10   5        0.87       -4.77     12.76 o 
  -6  10   5      109.95      115.12     31.61 o 
  -5  10   5       26.00       18.83      6.54 o 
  -4  10   5      595.47      554.12     13.07 o 
  -3  10   5        6.83        4.98      4.74 o 
  -2  10   5       79.74       81.52      7.01 o 
  -1  10   5       19.15       12.45      5.48 o 
   0  10   5      865.88      865.84     16.89 o 
   1  10   5      310.97      304.06     10.59 o 
   2  10   5      195.67      219.39     55.23 o 
   3  10   5       17.83       19.62     11.48 o 
   4  10   5       87.67       70.40     10.03 o 
   5  10   5        3.00       -5.93      6.26 o 
   6  10   5      363.51      316.27     16.77 o 
   7  10   5       99.26       75.15      9.88 o 
   8  10   5       62.42       80.71     14.06 o 
  -8  11   5       27.53       17.89     28.75 o 
  -7  11   5       99.12      143.99     37.22 o 
  -6  11   5       34.95       55.05     12.55 o 
  -5  11   5        4.39        6.86     13.42 o 
  -4  11   5       22.03       15.08      5.65 o 
  -3  11   5      246.51      249.29      7.75 o 
  -2  11   5       92.80      102.56     15.96 o 
  -1  11   5     1575.12     1534.33     26.90 o 
   0  11   5      166.46      180.96     12.58 o 
   1  11   5        0.41       -4.72      4.72 o 
   2  11   5       23.00       24.59      9.43 o 
   3  11   5      214.93      201.19     19.46 o 
   4  11   5      146.77      142.38     18.37 o 
   5  11   5        3.47       -0.06     10.12 o 
   6  11   5        0.07       -0.78      7.55 o 
  -7  12   5        9.92        9.90     15.39 o 
  -5  12   5      137.15      141.08     20.98 o 
  -4  12   5      114.35      177.43     60.42 o 
  -3  12   5       10.88        2.29      6.68 o 
  -2  12   5      105.35       81.70      7.04 o 
  -1  12   5       72.58       68.75      6.60 o 
   0  12   5      177.89      165.43     10.04 o 
   1  12   5      272.10      274.18     19.93 o 
   2  12   5      237.15      222.59     43.67 o 
   3  12   5        0.70       10.77      8.23 o 
   4  12   5       21.53       21.10      7.90 o 
   5  12   5        1.54       -1.16     13.06 o 
  -4  13   5        4.00       19.78     18.82 o 
  -3  13   5       13.37       13.44     15.86 o 
  -2  13   5       42.23       46.81      8.22 o 
  -1  13   5       78.28       71.35      8.59 o 
   0  13   5       96.37       80.52     15.34 o 
   1  13   5        1.88       -3.30      8.84 o 
   2  13   5      382.49      363.35     27.62 o 
 -14   0   6        4.67       12.29     10.70 o 
 -12   0   6      605.39      588.57     28.75 o 
 -10   0   6      667.00      636.69     15.29 o 
  -8   0   6       77.12       59.39      5.49 o 
  -6   0   6    11827.27    12191.41    170.34 o 
  -4   0   6    17115.15    17783.50    376.93 o 
  -2   0   6     6717.13     6942.24    117.72 o 
   0   0   6     3199.95     3223.37     62.66 o 
   2   0   6     4104.98     4080.08     79.99 o 
   4   0   6     1535.83     1606.48     39.79 o 
   6   0   6     4819.90     4799.49     93.08 o 
   8   0   6       34.95       40.08      8.21 o 
  10   0   6      129.60      123.68     11.99 o 
  12   0   6        1.54       -2.04     10.21 o 
 -14   1   6        0.19        1.34      6.46 o 
 -13   1   6      147.57      137.86     14.33 o 
 -12   1   6      113.73      106.74     12.98 o 
 -11   1   6      188.35      192.04      6.85 o 
 -10   1   6      153.19      154.12      8.71 o 
  -9   1   6      552.74      564.48      9.45 o 
  -8   1   6     1229.03     1260.97     12.62 o 
  -7   1   6     2712.77     2710.77     23.21 o 
  -6   1   6       68.55       68.59      3.98 o 
  -5   1   6     2909.40     3014.07     24.65 o 
  -4   1   6     1616.73     1657.32     25.17 o 
  -3   1   6     3169.76     3197.24     37.73 o 
  -2   1   6     2100.08     2011.27     22.63 o 
  -1   1   6     3333.80     3445.00     39.28 o 
   0   1   6       37.00       47.08      4.97 o 
   1   1   6     1384.76     1386.30     18.06 o 
   2   1   6        0.45        1.26      3.44 o 
   3   1   6     6021.28     5950.42     73.60 o 
   4   1   6      129.67      173.13      9.60 o 
   5   1   6      794.61      828.28     15.55 o 
   6   1   6      214.12      204.64     14.11 o 
   7   1   6     2383.13     2285.49     32.67 o 
   8   1   6       46.05       44.38      6.28 o 
   9   1   6      274.60      310.98     21.42 o 
  10   1   6       16.57       13.20      6.39 o 
  11   1   6      160.81      168.84     11.39 o 
  12   1   6        0.45        2.11      6.26 o 
 -14   2   6        3.55       -2.90      9.51 o 
 -13   2   6        0.40        3.55      7.06 o 
 -12   2   6      234.64      252.08     10.46 o 
 -11   2   6       67.37       50.06      9.46 o 
 -10   2   6     1747.19     1710.98     28.71 o 
  -9   2   6       67.72       80.13      5.92 o 
  -8   2   6     1420.75     1458.21     14.81 o 
  -7   2   6        0.66        1.71      1.66 o 
  -6   2   6     1137.55     1094.76      9.38 o 
  -5   2   6      626.22      659.19      9.87 o 
  -4   2   6     6027.34     6266.64     60.79 o 
  -3   2   6     1211.40     1185.59      9.80 o 
  -2   2   6     3475.20     3452.17     34.84 o 
  -1   2   6     2194.15     2185.89     23.49 o 
   0   2   6     4444.30     4319.56     47.86 o 
   1   2   6        1.61       -1.43      4.56 o 
   2   2   6       13.05        6.22      4.15 o 
   3   2   6       30.86       28.26      4.68 o 
   4   2   6     4555.89     4427.87     49.55 o 
   5   2   6      587.33      548.35     15.78 o 
   6   2   6     2890.07     2848.45     37.99 o 
   7   2   6        0.54        8.33      5.41 o 
   8   2   6       46.21       46.88      6.88 o 
   9   2   6       39.32       38.94      6.68 o 
  10   2   6      156.36      184.89     11.14 o 
  11   2   6      176.36      196.88     10.22 o 
  12   2   6       94.74       92.12      9.07 o 
 -14   3   6       25.00       43.80     13.39 o 
 -13   3   6      293.22      303.52     12.64 o 
 -12   3   6      100.20       94.69      4.21 o 
 -11   3   6       21.28       12.18      3.27 o 
 -10   3   6        8.93       10.09      1.88 o 
  -9   3   6      471.26      454.74      9.40 o 
  -8   3   6     1769.51     1760.81     24.11 o 
  -7   3   6     3726.20     3795.05     48.45 o 
  -6   3   6      754.60      781.01     13.80 o 
  -5   3   6      513.95      495.70      5.68 o 
  -4   3   6     2246.27     2289.32     21.45 o 
  -3   3   6     6701.33     6853.83     74.63 o 
  -2   3   6      335.53      351.57      5.95 o 
  -1   3   6      498.14      490.68     11.75 o 
   0   3   6      298.37      315.06      7.59 o 
   1   3   6     5001.81     4930.66     57.83 o 
   2   3   6      142.43      130.14      5.33 o 
   3   3   6      106.70      130.39      6.22 o 
   4   3   6      357.55      349.33      8.53 o 
   5   3   6       19.02       21.92      6.06 o 
   6   3   6      225.07      274.66     17.59 o 
   7   3   6      793.02      812.37     16.32 o 
   8   3   6       20.30       23.02      5.81 o 
   9   3   6      445.81      456.55     13.51 o 
  10   3   6       20.93       19.54      7.02 o 
  11   3   6       68.94       67.24      9.00 o 
  12   3   6       12.69       37.29     12.12 o 
 -13   4   6       14.68       13.71      8.78 o 
 -12   4   6      176.52      179.92     10.15 o 
 -11   4   6      466.00      474.19     25.35 o 
 -10   4   6      299.79      347.64     18.67 o 
  -9   4   6       47.02       43.61     11.43 o 
  -8   4   6      332.12      316.29     19.49 o 
  -7   4   6      889.42      928.58     15.90 o 
  -6   4   6     1076.39     1096.84     30.36 o 
  -5   4   6     1734.56     1622.06     26.80 o 
  -4   4   6      355.65      353.37     12.59 o 
  -3   4   6       59.27       64.23      5.50 o 
  -2   4   6      142.43      155.70     11.16 o 
  -1   4   6     2402.82     2312.03     21.28 o 
   0   4   6     5032.53     5057.54     53.60 o 
   1   4   6     2591.77     2600.34     26.14 o 
   2   4   6      174.68      181.07      6.22 o 
   3   4   6     1350.86     1389.64     18.33 o 
   4   4   6      910.99      892.01     14.60 o 
   5   4   6     1207.54     1165.63     19.68 o 
   6   4   6      468.89      446.91     16.70 o 
   7   4   6        8.18       15.18      6.23 o 
   8   4   6      107.93       83.79      7.96 o 
   9   4   6       60.26       66.09      7.67 o 
  10   4   6      303.70      310.76     10.90 o 
  11   4   6      134.43      115.28     10.77 o 
 -13   5   6       38.00       21.88     11.54 o 
 -12   5   6       11.74       16.95      6.21 o 
 -11   5   6       37.32       37.96      8.48 o 
 -10   5   6      266.97      272.66     11.73 o 
  -9   5   6      492.72      487.71     14.39 o 
  -8   5   6       54.76       56.23      7.74 o 
  -7   5   6     1083.96     1084.94     16.27 o 
  -6   5   6      268.01      283.06      6.87 o 
  -5   5   6      238.28      277.20     18.43 o 
  -4   5   6     1199.81     1122.18     31.87 o 
  -3   5   6      780.76      706.58      9.15 o 
  -2   5   6      886.59      879.38     16.41 o 
  -1   5   6     1088.78     1107.62     12.61 o 
   0   5   6      138.71      150.51      9.82 o 
   1   5   6      667.71      647.31      9.91 o 
   2   5   6     2137.35     2235.10     33.72 o 
   3   5   6       11.89       18.82      4.36 o 
   4   5   6     1299.84     1276.76     18.73 o 
   5   5   6       43.88       34.27      5.96 o 
   6   5   6       71.65       85.23      7.21 o 
   7   5   6        1.73        4.14      6.23 o 
   8   5   6      195.97      221.93     10.49 o 
   9   5   6      313.68      292.38     11.02 o 
  10   5   6       15.98       14.18      6.68 o 
  11   5   6       30.19       23.26      7.84 o 
 -13   6   6       22.81       14.18      7.55 o 
 -12   6   6       14.78        2.00      6.17 o 
 -11   6   6      660.24      660.85     24.19 o 
 -10   6   6        1.63        2.22      7.42 o 
  -9   6   6      128.46      143.66     24.92 o 
  -8   6   6       15.72       22.25      5.92 o 
  -7   6   6      919.36      952.45     16.54 o 
  -6   6   6       38.92       43.25      5.91 o 
  -5   6   6     1474.45     1472.73     28.37 o 
  -4   6   6      997.70      954.84     10.94 o 
  -3   6   6      151.54      159.01      7.26 o 
  -2   6   6      693.90      641.96     13.48 o 
  -1   6   6     2081.97     2151.04     32.12 o 
   0   6   6       65.45       68.32      3.87 o 
   1   6   6     3788.03     3894.29     46.70 o 
   2   6   6       30.73       37.92      4.75 o 
   3   6   6       52.10       58.37      5.74 o 
   4   6   6      364.06      388.04     11.90 o 
   5   6   6     1224.57     1309.52     20.84 o 
   6   6   6      142.13      158.26     20.48 o 
   7   6   6        1.19        3.84      5.02 o 
   8   6   6        0.19       -0.08      5.41 o 
   9   6   6      122.66      168.85     18.93 o 
  10   6   6       64.17       50.90      8.31 o 
 -12   7   6       61.00       72.65     24.57 o 
 -11   7   6      215.57      191.14     10.05 o 
 -10   7   6      158.74      128.33     32.87 o 
  -9   7   6       47.77       43.75      8.83 o 
  -8   7   6      721.30      751.02     40.39 o 
  -7   7   6       15.18       17.09      2.61 o 
  -6   7   6       64.25       67.49      9.94 o 
  -5   7   6        1.48        0.62      5.97 o 
  -4   7   6     1067.92     1067.63     13.68 o 
  -3   7   6       10.11        9.99      4.30 o 
  -2   7   6     1311.31     1298.62     22.01 o 
  -1   7   6        0.61       -1.16      4.32 o 
   0   7   6        0.16        4.93      5.67 o 
   1   7   6      425.08      439.01     10.59 o 
   2   7   6     1873.96     1925.11     25.02 o 
   3   7   6      289.38      308.76     13.85 o 
   4   7   6     1623.16     1670.17     24.57 o 
   5   7   6      149.72      138.81      9.40 o 
   6   7   6      185.50      194.99      8.47 o 
   7   7   6       36.08       32.14      6.79 o 
   8   7   6      751.92      739.63     16.85 o 
   9   7   6       20.31       17.11      6.42 o 
  10   7   6        0.24       -4.09      6.46 o 
 -11   8   6      765.12      789.74     50.82 o 
 -10   8   6        8.84       26.01     18.37 o 
  -9   8   6        5.70       39.13     17.18 o 
  -8   8   6        0.01        0.26      2.22 o 
  -7   8   6      325.73      339.94     21.92 o 
  -6   8   6        2.91      -14.37     20.04 o 
  -5   8   6     1225.55     1131.12     23.45 o 
  -4   8   6       79.47       69.42     10.64 o 
  -3   8   6        7.62        3.82      5.14 o 
  -2   8   6        3.93       13.05      5.00 o 
  -1   8   6     2585.97     2558.20     39.78 o 
   0   8   6      212.23      235.25     12.18 o 
   1   8   6      745.52      714.44     20.08 o 
   2   8   6      105.87      107.21      7.72 o 
   3   8   6       79.04       78.33      7.58 o 
   4   8   6      185.01      175.07      9.96 o 
   5   8   6     1233.68     1267.91     21.75 o 
   6   8   6        1.99       -1.69      5.34 o 
   7   8   6       45.67       39.93      6.56 o 
   8   8   6       49.57       41.33      6.71 o 
   9   8   6       80.32       63.79      8.51 o 
 -11   9   6       47.52       48.08     23.14 o 
 -10   9   6       81.24       73.49     22.31 o 
  -9   9   6        0.27       32.21     17.54 o 
  -8   9   6      201.38      253.16     54.34 o 
  -7   9   6        0.79        6.20     21.83 o 
  -6   9   6       78.28       71.67     11.01 o 
  -5   9   6       92.77       99.78      5.98 o 
  -4   9   6     1824.30     1823.51     22.22 o 
  -3   9   6       48.87       30.23      9.84 o 
  -2   9   6     1358.96     1368.73     21.97 o 
  -1   9   6       12.30       13.19      9.74 o 
   0   9   6       21.93       29.08     10.46 o 
   1   9   6      206.65      188.69     12.22 o 
   2   9   6      217.98      231.72     16.77 o 
   3   9   6        8.12        6.97      5.80 o 
   4   9   6      515.71      502.34     23.96 o 
   5   9   6        1.39        5.61      5.05 o 
   6   9   6      174.23      184.62     15.00 o 
   7   9   6       19.66       16.30      7.58 o 
   8   9   6      242.41      224.77     19.05 o 
  -9  10   6       24.91       21.47     30.54 o 
  -8  10   6        2.18       15.03     15.51 o 
  -7  10   6      101.95      103.33     15.09 o 
  -6  10   6       45.09       59.38     11.38 o 
  -5  10   6      276.53      264.06     14.37 o 
  -4  10   6        0.69       -2.48      2.82 o 
  -3  10   6        2.11        5.99      5.70 o 
  -2  10   6       57.60       66.94      7.67 o 
  -1  10   6      552.62      541.73     16.34 o 
   0  10   6       41.64       16.36     14.86 o 
   1  10   6      460.58      448.64     62.15 o 
   2  10   6      125.07      104.03     13.78 o 
   3  10   6      103.42      135.31     17.58 o 
   4  10   6        2.98        8.33      5.96 o 
   5  10   6      246.73      234.98     14.55 o 
   6  10   6       94.45      101.10     13.86 o 
   7  10   6      158.98      166.78     11.35 o 
  -8  11   6       62.63       60.01     20.40 o 
  -7  11   6       15.09       42.14     16.88 o 
  -6  11   6        6.13       18.75     10.23 o 
  -5  11   6        0.12      -12.08     12.08 o 
  -4  11   6      471.71      450.72     19.73 o 
  -3  11   6       67.66       64.75      9.57 o 
  -2  11   6     1049.39     1058.54     17.57 o 
  -1  11   6      136.95      131.73      9.99 o 
   0  11   6       37.94       43.54      7.37 o 
   1  11   6       19.71        8.13     10.80 o 
   2  11   6      276.64      274.08     16.74 o 
   3  11   6      232.58      234.00     16.03 o 
   4  11   6        7.15       -2.49     11.18 o 
   5  11   6        4.87        1.19     11.15 o 
   6  11   6       24.81       25.87      8.76 o 
  -6  12   6       80.86       77.76     19.72 o 
  -5  12   6      128.57      117.84     24.16 o 
  -4  12   6       41.20       23.74     14.37 o 
  -3  12   6        2.78        2.46      5.20 o 
  -2  12   6       15.02        8.07      6.23 o 
  -1  12   6      191.86      186.14     12.76 o 
   0  12   6      186.57      200.76     13.24 o 
   1  12   6      165.58      190.78     23.85 o 
   2  12   6       15.78       13.08     10.65 o 
   3  12   6       13.97       30.44     10.63 o 
   4  12   6       88.11       86.23     21.29 o 
  -3  13   6       26.76       23.72     14.74 o 
  -2  13   6       98.92      112.65     18.34 o 
  -1  13   6       56.37       43.45      7.72 o 
   0  13   6       20.55       37.34      9.91 o 
   1  13   6      251.64      261.30     28.78 o 
 -13   0   7      211.89      215.78     25.71 o 
 -11   0   7      211.78      220.31     12.86 o 
  -9   0   7      329.56      305.62     10.92 o 
  -7   0   7     5163.98     5381.62     65.08 o 
  -5   0   7     7175.87     7474.80    124.40 o 
  -3   0   7     5976.19     5773.38    117.03 o 
  -1   0   7    13686.74    13494.85    290.25 o 
   1   0   7    10879.32    11163.32    225.57 o 
   3   0   7     1350.73     1369.18     27.62 o 
   5   0   7     4263.33     4180.75     82.08 o 
   7   0   7        0.61       -4.26      6.72 o 
   9   0   7      868.79      856.26     26.75 o 
  11   0   7       96.95       77.75     12.25 o 
 -14   1   7      208.10      198.02     13.43 o 
 -13   1   7       19.39       14.83      4.65 o 
 -12   1   7       60.81       61.39      7.77 o 
 -11   1   7        7.69        5.76      3.20 o 
 -10   1   7     1610.11     1544.20     16.56 o 
  -9   1   7       89.09       92.90      7.06 o 
  -8   1   7     1020.35     1024.48     10.72 o 
  -7   1   7       30.51       25.69      3.29 o 
  -6   1   7      667.98      717.76      9.35 o 
  -5   1   7       22.84       23.52      3.75 o 
  -4   1   7     8737.51     8953.81     99.26 o 
  -3   1   7      297.68      313.68      5.35 o 
  -2   1   7     1223.03     1295.94     15.07 o 
  -1   1   7     1552.70     1466.47     19.98 o 
   0   1   7      331.70      326.04      7.25 o 
   1   1   7      305.64      308.18      8.36 o 
   2   1   7     6291.56     6377.78     79.76 o 
   3   1   7       17.16       43.70     11.54 o 
   4   1   7        1.30        2.07      4.97 o 
   5   1   7      201.72      186.24      9.27 o 
   6   1   7      884.21      841.03     17.16 o 
   7   1   7        5.74       10.26      7.20 o 
   8   1   7      829.12      800.63     16.23 o 
   9   1   7       26.26       20.44      8.26 o 
  10   1   7       55.94       57.32      8.00 o 
  11   1   7       12.31        2.50      5.95 o 
 -14   2   7       90.14      103.60     10.46 o 
 -13   2   7      130.09      157.95     10.06 o 
 -12   2   7        4.65        3.37      2.68 o 
 -11   2   7      513.92      488.26     14.80 o 
 -10   2   7        4.15        2.68      2.64 o 
  -9   2   7       92.75       97.60      3.83 o 
  -8   2   7      170.81      174.01      5.18 o 
  -7   2   7     3100.98     2978.79     26.18 o 
  -6   2   7     1367.43     1370.89     13.79 o 
  -5   2   7     4675.59     4776.20     50.28 o 
  -4   2   7     3646.00     3921.84     50.44 o 
  -3   2   7     1507.38     1511.70     15.98 o 
  -2   2   7      399.21      407.35      7.88 o 
  -1   2   7     4632.72     4660.25     53.68 o 
   0   2   7      740.73      698.20     17.87 o 
   1   2   7      132.58      137.83     10.89 o 
   2   2   7     1284.06     1232.77     17.32 o 
   3   2   7     2939.75     2901.36     36.49 o 
   4   2   7      683.06      644.45     14.90 o 
   5   2   7     2292.24     2271.38     30.96 o 
   6   2   7      325.85      328.39     13.35 o 
   7   2   7        0.43        4.03      5.42 o 
   8   2   7      290.27      312.78     11.04 o 
   9   2   7      507.76      525.06     14.31 o 
  10   2   7        1.90       -5.40      5.70 o 
  11   2   7      100.85      107.44     11.96 o 
 -14   3   7      251.20      272.93     23.61 o 
 -13   3   7       46.85       42.22      9.16 o 
 -12   3   7       23.60       20.29      8.84 o 
 -11   3   7        8.96        5.46      3.24 o 
 -10   3   7      229.62      226.53      3.69 o 
  -9   3   7      281.65      307.53     13.96 o 
  -8   3   7      450.30      444.76     20.73 o 
  -7   3   7       98.49      115.46      5.28 o 
  -6   3   7        6.69        2.91      3.13 o 
  -5   3   7      910.70      925.20      9.83 o 
  -4   3   7     8195.63     8370.70     90.25 o 
  -3   3   7       12.68       26.33      2.95 o 
  -2   3   7     1061.92     1014.38     11.77 o 
  -1   3   7      293.59      331.75      7.63 o 
   0   3   7       25.75       26.05      4.53 o 
   1   3   7     1282.78     1203.49     17.94 o 
   2   3   7     2506.97     2442.10     32.96 o 
   3   3   7     1294.05     1244.40     16.47 o 
   4   3   7      112.43      117.58      6.56 o 
   5   3   7      473.35      452.97     12.09 o 
   6   3   7      926.75      904.27     16.37 o 
   7   3   7      102.37      113.52      8.62 o 
   8   3   7      565.40      559.94     13.95 o 
   9   3   7       10.50       12.99      6.55 o 
  10   3   7        0.78        8.35      5.91 o 
  11   3   7       10.05        5.74      6.63 o 
 -13   4   7       61.94       49.62      8.85 o 
 -12   4   7      138.82      133.07      9.89 o 
 -11   4   7       55.22       79.81      9.68 o 
 -10   4   7        3.84        5.56      4.89 o 
  -9   4   7      825.82      794.61     46.57 o 
  -8   4   7      164.23      181.80     16.72 o 
  -7   4   7     1327.74     1330.96     19.63 o 
  -6   4   7      671.16      659.56     21.57 o 
  -5   4   7       80.43      100.79      8.85 o 
  -4   4   7     1259.25     1267.75     24.21 o 
  -3   4   7      117.80      161.35     13.17 o 
  -2   4   7     2616.81     2543.13     24.23 o 
  -1   4   7     4808.07     4886.94     48.57 o 
   0   4   7     1676.25     1613.24     17.15 o 
   1   4   7      202.74      202.24      5.66 o 
   2   4   7      535.79      473.24     10.46 o 
   3   4   7      969.63      910.59     14.54 o 
   4   4   7      263.59      290.52      8.77 o 
   5   4   7     1928.66     1835.47     30.61 o 
   6   4   7      219.52      245.11      9.47 o 
   7   4   7       35.00       33.68      6.03 o 
   8   4   7      285.05      294.71     18.27 o 
   9   4   7      238.65      249.46     16.41 o 
  10   4   7      228.87      222.76     12.04 o 
  11   4   7       54.05       63.01      9.68 o 
 -13   5   7       12.82       11.16      6.62 o 
 -12   5   7        0.25       -1.87      7.05 o 
 -11   5   7       56.50       46.93     12.02 o 
 -10   5   7      336.14      338.81     26.30 o 
  -9   5   7     1685.42     1695.81     50.84 o 
  -8   5   7      130.31      140.64     11.90 o 
  -7   5   7      249.78      246.93     16.48 o 
  -6   5   7      112.98      105.91     13.28 o 
  -5   5   7     1217.51     1200.50     24.57 o 
  -4   5   7       93.52       88.59      7.86 o 
  -3   5   7      356.00      360.93      9.20 o 
  -2   5   7      442.96      483.44      8.99 o 
  -1   5   7      695.27      710.20      8.65 o 
   0   5   7     1068.01     1042.79     16.25 o 
   1   5   7     1374.37     1414.92     18.92 o 
   2   5   7     1919.10     2011.31     25.43 o 
   3   5   7     1420.68     1396.98     20.26 o 
   4   5   7      336.19      318.63     21.45 o 
   5   5   7       24.52       29.05      6.04 o 
   6   5   7      261.98      278.31     10.38 o 
   7   5   7      343.42      375.77     12.42 o 
   8   5   7      287.49      290.25     35.92 o 
   9   5   7       26.13       35.99      6.99 o 
  10   5   7       21.35       21.23      6.42 o 
 -13   6   7       24.33       31.52     15.04 o 
 -12   6   7      184.35      172.83     56.61 o 
 -11   6   7       20.71        5.54      8.59 o 
 -10   6   7      673.30      684.47     16.09 o 
  -9   6   7      473.15      473.75     50.40 o 
  -8   6   7      121.04      126.28      7.38 o 
  -7   6   7      143.59      175.50     18.79 o 
  -6   6   7     1586.82     1598.02     35.42 o 
  -5   6   7      516.45      510.29     15.81 o 
  -4   6   7        0.23        3.85      3.77 o 
  -3   6   7      231.23      228.97     17.34 o 
  -2   6   7     2111.06     2073.90     30.77 o 
  -1   6   7      254.09      259.28      8.82 o 
   0   6   7     2731.02     2685.46     30.97 o 
   1   6   7        0.34        4.27      4.22 o 
   2   6   7      871.94      912.58     17.67 o 
   3   6   7        0.82        3.05      4.17 o 
   4   6   7      209.53      237.47      9.18 o 
   5   6   7       50.06       47.45      6.87 o 
   6   6   7      253.62      248.71     10.17 o 
   7   6   7        2.03       -1.49      4.97 o 
   8   6   7      539.13      547.56     17.04 o 
   9   6   7       81.26       71.44      8.98 o 
  10   6   7      319.42      317.17     23.51 o 
 -12   7   7       56.37      123.11     26.84 o 
 -11   7   7       26.41       24.46     32.21 o 
 -10   7   7      316.03      312.84     25.47 o 
  -9   7   7      990.19      953.20     60.13 o 
  -8   7   7       14.83        4.43     11.73 o 
  -7   7   7       43.95       55.61     10.80 o 
  -6   7   7       36.02       38.85      9.73 o 
  -5   7   7      505.54      421.98     42.35 o 
  -4   7   7        3.15       -1.41      3.91 o 
  -3   7   7     1477.96     1462.10     25.10 o 
  -2   7   7       18.65       10.47      4.72 o 
  -1   7   7       69.87       72.11      8.34 o 
   0   7   7      478.19      434.09     11.02 o 
   1   7   7     3201.66     3162.71     40.33 o 
   2   7   7      392.25      394.57     14.73 o 
   3   7   7     1135.74     1098.78     18.83 o 
   4   7   7        0.91        7.46      6.56 o 
   5   7   7       10.40       13.69      5.92 o 
   6   7   7       19.81       21.53      6.37 o 
   7   7   7      431.07      405.72     12.80 o 
   8   7   7        1.60       -3.19      8.53 o 
   9   7   7       82.46       94.27      9.20 o 
 -11   8   7       48.63       97.70     24.69 o 
 -10   8   7      125.89      139.70     42.71 o 
  -9   8   7        0.19       22.34     13.48 o 
  -8   8   7       39.38       64.54     17.89 o 
  -7   8   7       83.44      128.57     34.66 o 
  -6   8   7     1703.11     1758.26     37.83 o 
  -5   8   7      178.22      167.45      4.47 o 
  -4   8   7       62.79       58.35      3.35 o 
  -3   8   7       41.43       37.46      5.70 o 
  -2   8   7     1473.89     1440.65     29.63 o 
  -1   8   7      409.68      407.57     29.29 o 
   0   8   7     1494.02     1534.04     30.36 o 
   1   8   7       79.26      102.04     16.35 o 
   2   8   7       10.12        6.76      7.63 o 
   3   8   7       20.62       21.46      5.56 o 
   4   8   7     1777.97     1767.90     30.37 o 
   5   8   7       27.77       35.57      8.52 o 
   6   8   7      305.90      337.92     14.18 o 
   7   8   7       63.69       72.51      7.50 o 
   8   8   7      128.78      122.90     11.31 o 
   9   8   7        0.78        0.36      6.07 o 
 -10   9   7        0.13        5.85     16.22 o 
  -9   9   7       86.42       99.61     21.59 o 
  -8   9   7        0.43       -2.23     12.38 o 
  -7   9   7        1.94        3.73      8.62 o 
  -6   9   7       31.29       43.31     10.40 o 
  -5   9   7      465.62      463.77      9.72 o 
  -4   9   7       44.59       52.38      7.05 o 
  -3   9   7     1025.36     1049.07     20.64 o 
  -2   9   7       39.25       32.67      7.22 o 
  -1   9   7        3.19        5.63      6.84 o 
   0   9   7       90.00       78.93      9.51 o 
   1   9   7     1002.19     1020.13     27.17 o 
   2   9   7        0.72        2.42      4.30 o 
   3   9   7      429.97      438.23     22.47 o 
   4   9   7        0.09        1.89      4.67 o 
   5   9   7      216.22      209.71     15.45 o 
   6   9   7      116.65      116.63     10.57 o 
   7   9   7      271.45      257.11     14.48 o 
   8   9   7       12.05        5.41      6.84 o 
  -9  10   7        3.83       -0.36     13.96 o 
  -8  10   7      148.01      134.77     15.56 o 
  -7  10   7       36.86       38.54     12.52 o 
  -6  10   7      170.95      135.54     19.77 o 
  -5  10   7        2.12        4.06      2.06 o 
  -4  10   7        0.32       -2.42      3.36 o 
  -3  10   7        3.95       -0.70      4.18 o 
  -2  10   7      478.91      499.60     19.97 o 
  -1  10   7        5.92       10.25     10.25 o 
   0  10   7      626.72      629.55     26.91 o 
   1  10   7        0.14        9.90      7.94 o 
   2  10   7       97.80       88.83     11.29 o 
   3  10   7        0.29       10.39     10.58 o 
   4  10   7      345.55      335.03     16.03 o 
   5  10   7       74.80       68.06      8.12 o 
   6  10   7      264.06      254.23     13.45 o 
   7  10   7       25.06        9.85      6.60 o 
  -7  11   7       13.95       16.38     24.04 o 
  -6  11   7        7.53       14.23     10.44 o 
  -5  11   7      283.97      283.06     33.07 o 
  -4  11   7       96.15       93.14      5.93 o 
  -3  11   7      320.51      304.39     16.67 o 
  -2  11   7        0.69        0.25      4.86 o 
  -1  11   7       21.91       22.97      7.46 o 
   0  11   7        8.63       -1.87      9.77 o 
   1  11   7      540.45      600.78     27.40 o 
   2  11   7      213.11      195.75     18.29 o 
   3  11   7       19.39       31.48     14.04 o 
   4  11   7       30.66       32.22      9.54 o 
   5  11   7       51.88       55.43     10.69 o 
  -6  12   7       38.82       31.19     20.82 o 
  -5  12   7       64.34       59.94     18.00 o 
  -4  12   7        0.16      -10.47     15.85 o 
  -3  12   7       14.47        4.09      6.88 o 
  -2  12   7      141.00      117.64      8.51 o 
  -1  12   7      116.03      126.43     12.65 o 
   0  12   7      100.27      105.86     13.76 o 
   1  12   7       25.42       23.39     10.30 o 
   2  12   7       59.57       58.80     15.64 o 
   3  12   7       74.46       56.50     25.77 o 
   4  12   7       48.27       13.94     10.57 o 
  -3  13   7       56.25       58.22     22.67 o 
  -2  13   7       30.64       12.68      6.09 o 
  -1  13   7       21.16       20.33      7.36 o 
   0  13   7      119.98       90.12     13.57 o 
 -14   0   8       15.01       13.16      6.16 o 
 -12   0   8      607.23      591.67     15.05 o 
 -10   0   8        2.56        9.71      4.20 o 
  -8   0   8     1379.16     1361.64     16.82 o 
  -6   0   8       18.17       78.11     24.46 o 
  -4   0   8     1096.22     1014.74     18.33 o 
  -2   0   8     2629.23     2496.16     41.27 o 
   0   0   8       67.68       80.33      7.52 o 
   2   0   8     2447.53     2290.46     46.36 o 
   4   0   8     4722.66     4591.38     89.89 o 
   6   0   8      345.87      334.74     21.16 o 
   8   0   8     1083.86     1031.25     26.29 o 
  10   0   8      348.38      366.77     20.05 o 
 -14   1   8        0.64       -1.49      5.31 o 
 -13   1   8        7.38        3.51      3.44 o 
 -12   1   8       31.61       35.69      4.51 o 
 -11   1   8      490.83      470.99      9.65 o 
 -10   1   8        0.48       -0.14      2.36 o 
  -9   1   8      422.11      434.16      6.86 o 
  -8   1   8       25.17       26.23      3.33 o 
  -7   1   8      197.89      205.45      4.63 o 
  -6   1   8      112.37      134.54      5.33 o 
  -5   1   8     7431.94     7484.41     89.15 o 
  -4   1   8     3167.37     3237.12     30.98 o 
  -3   1   8     1656.73     1608.23     16.90 o 
  -2   1   8      470.32      496.69      8.75 o 
  -1   1   8     1137.86     1173.31     21.95 o 
   0   1   8     1526.33     1576.31     21.39 o 
   1   1   8      872.34      819.13     20.04 o 
   2   1   8       20.39       27.45      6.23 o 
   3   1   8      188.45      160.16      8.70 o 
   4   1   8        0.25       -3.04      6.23 o 
   5   1   8      689.75      686.47     17.48 o 
   6   1   8      117.65       89.64     17.50 o 
   7   1   8     1780.02     1692.43     28.24 o 
   8   1   8       30.81       18.23      6.33 o 
   9   1   8        0.37        5.65      6.02 o 
  10   1   8        2.14       -2.32      7.47 o 
  11   1   8      236.07      225.74     12.54 o 
 -14   2   8       73.75       54.15      7.61 o 
 -13   2   8       93.33       96.02      8.09 o 
 -12   2   8      321.56      304.82      6.07 o 
 -11   2   8        6.30        5.13      2.66 o 
 -10   2   8       16.42       17.97      2.67 o 
  -9   2   8       54.95       72.62      3.19 o 
  -8   2   8     1600.07     1598.15     14.43 o 
  -7   2   8     1852.11     1840.61     21.07 o 
  -6   2   8      843.21      836.39      8.59 o 
  -5   2   8      198.21      190.54      5.78 o 
  -4   2   8      641.19      633.62     16.32 o 
  -3   2   8     6618.72     6497.51     77.17 o 
  -2   2   8     2376.69     2141.02     26.62 o 
  -1   2   8     3458.06     3683.78     41.38 o 
   0   2   8     1979.04     2153.73     84.54 o 
   1   2   8      271.21      289.82      8.18 o 
   2   2   8     3832.89     3910.41     48.74 o 
   3   2   8        2.52        7.56      6.06 o 
   4   2   8     1103.26     1049.06     19.18 o 
   5   2   8      222.28      228.63     11.79 o 
   6   2   8       60.86       61.43      7.53 o 
   7   2   8       61.68       62.05      7.31 o 
   8   2   8      882.07      861.85     18.21 o 
   9   2   8        9.03        6.54      6.05 o 
  10   2   8      250.84      258.76     14.00 o 
  11   2   8       17.23       15.25      9.50 o 
 -14   3   8       27.56       13.74      7.86 o 
 -13   3   8       33.91       35.71      7.11 o 
 -12   3   8       97.51      112.13      7.68 o 
 -11   3   8      128.29      126.05      7.00 o 
 -10   3   8      140.00      121.68     11.21 o 
  -9   3   8      292.10      301.21      8.65 o 
  -8   3   8      935.74      950.11     18.08 o 
  -7   3   8      185.39      199.97      7.99 o 
  -6   3   8      353.54      388.15      5.19 o 
  -5   3   8     3894.81     3875.92     34.64 o 
  -4   3   8     2052.59     1916.73     17.63 o 
  -3   3   8      860.39      811.47     13.52 o 
  -2   3   8     2874.32     3119.34     37.25 o 
  -1   3   8      134.58      125.44      8.82 o 
   0   3   8     1682.35     1736.95     33.75 o 
   1   3   8     2563.75     2587.07     42.26 o 
   2   3   8       11.57        8.09      5.63 o 
   3   3   8       10.78       14.30      4.50 o 
   4   3   8       19.53       14.22      5.87 o 
   5   3   8     2664.14     2624.64     36.75 o 
   6   3   8      942.90      954.34     21.85 o 
   7   3   8      769.53      800.10     17.69 o 
   8   3   8        0.20       -0.80      5.52 o 
   9   3   8        1.63        0.82      7.45 o 
  10   3   8       42.21       35.29      7.82 o 
  11   3   8      232.95      216.93     15.47 o 
 -13   4   8      272.30      295.14     15.15 o 
 -12   4   8      265.58      261.21     17.17 o 
 -11   4   8       95.35      100.29      7.44 o 
 -10   4   8        3.62       -0.58      4.72 o 
  -9   4   8      422.96      407.90     12.82 o 
  -8   4   8     1802.88     1862.65     27.96 o 
  -7   4   8      331.07      367.55     13.13 o 
  -6   4   8      265.03      227.35     12.15 o 
  -5   4   8       52.88       65.05      2.26 o 
  -4   4   8      184.59      161.36     12.62 o 
  -3   4   8     2981.76     3177.09     40.08 o 
  -2   4   8     3789.18     3605.25     42.90 o 
  -1   4   8      114.32       85.17      8.02 o 
   0   4   8       24.95       29.90      6.60 o 
   1   4   8      497.26      498.54      9.16 o 
   2   4   8     1557.97     1572.18     21.58 o 
   3   4   8     1604.35     1573.37     21.05 o 
   4   4   8      138.48      153.15      7.72 o 
   5   4   8       30.57       31.08      6.51 o 
   6   4   8        2.59       10.03      8.61 o 
   7   4   8      173.18      167.09     13.58 o 
   8   4   8      305.21      317.76     14.60 o 
   9   4   8      266.59      276.59     14.94 o 
  10   4   8       95.63       89.84     10.57 o 
 -13   5   8       52.92       43.70      9.32 o 
 -12   5   8      124.17      174.58     17.39 o 
 -11   5   8       58.28       93.39     15.36 o 
 -10   5   8     1098.13     1059.16     27.15 o 
  -9   5   8      120.85      131.46      7.18 o 
  -8   5   8      492.64      523.45     22.25 o 
  -7   5   8       15.85       22.09      8.44 o 
  -6   5   8     1034.47     1041.43     25.22 o 
  -5   5   8      380.46      403.59     24.63 o 
  -4   5   8      698.11      686.18     18.03 o 
  -3   5   8      442.48      434.87      9.11 o 
  -2   5   8     1150.74     1203.48     16.74 o 
  -1   5   8     1110.46     1232.54     22.37 o 
   0   5   8     1486.20     1444.13     17.19 o 
   1   5   8     2094.96     2003.78     23.17 o 
   2   5   8     2335.64     2274.01     28.73 o 
   3   5   8     1253.23     1246.54     19.40 o 
   4   5   8      110.34       92.23      8.04 o 
   5   5   8      950.12      963.68     16.92 o 
   6   5   8      878.15      889.22     22.39 o 
   7   5   8      212.74      219.94     10.98 o 
   8   5   8        9.45        9.25      6.03 o 
   9   5   8       54.36       54.62      8.43 o 
  10   5   8      127.04      112.01     10.07 o 
 -13   6   8      124.72      117.07     16.61 o 
 -12   6   8       46.63       52.72     14.37 o 
 -11   6   8      244.14      236.91     19.09 o 
 -10   6   8        0.31       -1.04      3.61 o 
  -9   6   8      439.16      464.46     18.89 o 
  -8   6   8      651.30      687.01     26.69 o 
  -7   6   8       16.15       20.47      8.06 o 
  -6   6   8        6.30        4.26     11.29 o 
  -5   6   8       24.41       28.22      4.96 o 
  -4   6   8      184.56      188.13      6.10 o 
  -3   6   8     1896.98     1950.18     25.36 o 
  -2   6   8      533.97      531.06     15.91 o 
  -1   6   8     1573.13     1617.49     23.36 o 
   0   6   8      468.41      477.64     13.90 o 
   1   6   8        1.37        2.86      3.74 o 
   2   6   8     1904.45     1905.98     27.86 o 
   3   6   8     2655.83     2690.67     43.03 o 
   4   6   8       10.64        7.52      5.45 o 
   5   6   8      315.39      331.25     12.49 o 
   6   6   8       51.80       64.93      7.67 o 
   7   6   8      400.60      399.46     19.98 o 
   8   6   8      179.40      183.32     13.02 o 
   9   6   8      286.02      264.05     20.32 o 
  10   6   8       38.46       40.96     12.71 o 
 -12   7   8      117.42      125.29     23.56 o 
 -11   7   8       48.45       25.65     18.97 o 
 -10   7   8      416.65      401.79     33.40 o 
  -9   7   8       35.07       41.63     17.54 o 
  -8   7   8      125.23      120.23     13.98 o 
  -7   7   8        1.51        2.04      8.30 o 
  -6   7   8       67.63       64.83     10.88 o 
  -5   7   8        0.36       -0.55      3.52 o 
  -4   7   8      866.22      842.67     13.93 o 
  -3   7   8        2.10        1.30      3.83 o 
  -2   7   8       21.01       25.31      5.02 o 
  -1   7   8      336.05      324.74     12.58 o 
   0   7   8     2140.84     2184.21     25.94 o 
   1   7   8      738.89      724.70     13.60 o 
   2   7   8      849.92      881.32     18.31 o 
   3   7   8       32.62       31.93      5.28 o 
   4   7   8       63.56       74.42      6.65 o 
   5   7   8        2.57        2.37      5.00 o 
   6   7   8      720.31      708.62     20.01 o 
   7   7   8        9.19        0.07      5.95 o 
   8   7   8       52.10       58.28      7.92 o 
   9   7   8        5.98       19.87     11.47 o 
 -11   8   8       94.44      134.80     26.72 o 
 -10   8   8       57.86       54.04     20.76 o 
  -9   8   8        1.47        8.28      9.41 o 
  -8   8   8       22.61       25.51     12.09 o 
  -7   8   8      655.52      621.25     31.57 o 
  -6   8   8      270.36      297.33     27.15 o 
  -5   8   8      170.46      154.23      6.98 o 
  -4   8   8       67.52       74.24      4.86 o 
  -3   8   8      907.11      933.15     27.13 o 
  -2   8   8      109.50      130.12     11.65 o 
  -1   8   8      304.67      317.26     14.47 o 
   0   8   8      255.87      296.60     11.87 o 
   1   8   8       25.50       24.90      5.38 o 
   2   8   8      100.15       94.89      9.62 o 
   3   8   8     1815.39     1784.37     26.69 o 
   4   8   8        7.42        1.51      4.85 o 
   5   8   8      316.75      303.99     12.56 o 
   6   8   8        1.62        1.11      5.61 o 
   7   8   8       62.27       59.99      8.54 o 
   8   8   8       18.88       20.82     11.38 o 
 -10   9   8       86.85       76.24     19.45 o 
  -9   9   8       12.97       12.22     10.70 o 
  -8   9   8       27.85       33.05     15.16 o 
  -7   9   8        2.88       -3.66     13.32 o 
  -6   9   8       94.92      109.16     15.41 o 
  -5   9   8      223.93      220.07      5.79 o 
  -4   9   8      952.54      935.64     25.65 o 
  -3   9   8      302.01      307.13     19.02 o 
  -2   9   8       79.45       77.20      9.19 o 
  -1   9   8      275.76      280.86     12.69 o 
   0   9   8      598.11      583.90     18.80 o 
   1   9   8        0.80       10.05      7.76 o 
   2   9   8      283.01      261.51     15.43 o 
   3   9   8        0.24        4.91      4.75 o 
   4   9   8      331.87      322.41     11.72 o 
   5   9   8       26.35       17.24      8.07 o 
   6   9   8      549.37      530.44     14.61 o 
   7   9   8       33.77       32.02      8.34 o 
  -9  10   8      165.23      171.43     61.80 o 
  -8  10   8       22.60       13.37     18.28 o 
  -7  10   8      291.63      280.61     26.89 o 
  -6  10   8       81.21       91.97     13.20 o 
  -5  10   8       59.45       64.88     12.67 o 
  -4  10   8      181.90      171.46      8.09 o 
  -3  10   8      500.13      478.21     15.23 o 
  -2  10   8       70.32       67.56      7.59 o 
  -1  10   8      242.43      251.47     18.45 o 
   0  10   8        2.57        3.99      7.34 o 
   1  10   8      157.21      173.12     11.68 o 
   2  10   8        6.39       -0.41      6.48 o 
   3  10   8      640.10      599.54     15.45 o 
   4  10   8      106.87      103.32      8.60 o 
   5  10   8      113.18      113.85     15.24 o 
   6  10   8       97.62      132.29     11.18 o 
  -8  11   8        9.37        7.24     15.47 o 
  -7  11   8       46.09       50.21     21.69 o 
  -6  11   8      298.72      243.08     87.50 o 
  -5  11   8      342.29      358.28     23.10 o 
  -4  11   8      121.44      113.03     13.97 o 
  -3  11   8        8.02        7.11      5.33 o 
  -2  11   8        8.43       16.83      6.10 o 
  -1  11   8       39.01       40.98      8.70 o 
   0  11   8      523.18      506.79     26.49 o 
   1  11   8      109.65       97.55     13.24 o 
   2  11   8       70.02       75.48     12.77 o 
   3  11   8       89.12       85.45     12.93 o 
   4  11   8      106.62       95.34     12.28 o 
   5  11   8       37.48       41.31      9.02 o 
  -6  12   8       64.62       73.02     19.82 o 
  -5  12   8       28.66       22.72     15.91 o 
  -4  12   8       66.63       76.73     18.48 o 
  -3  12   8       76.31       51.42     11.11 o 
  -2  12   8      148.82      157.04     11.69 o 
  -1  12   8      110.08      121.76     14.69 o 
   0  12   8       41.22       43.45     17.54 o 
   1  12   8       67.29       81.16     16.31 o 
   2  12   8       15.20       -2.10     11.21 o 
   3  12   8      225.95      258.77     75.10 o 
 -13   0   9      204.51      201.38     14.25 o 
 -11   0   9      120.26      118.41      6.27 o 
  -9   0   9      576.81      543.15     15.49 o 
  -7   0   9     3487.16     3576.18     59.54 o 
  -5   0   9     1458.80     1497.86     18.47 o 
  -3   0   9     5591.25     5577.45    115.42 o 
  -1   0   9      744.42      786.75     19.97 o 
   1   0   9       31.13       62.18      9.97 o 
   3   0   9     2814.61     2819.55     54.32 o 
   5   0   9       37.18       33.22     12.91 o 
   7   0   9     1739.25     1741.79     43.78 o 
   9   0   9      379.64      368.55     25.20 o 
  11   0   9       22.26       23.99     12.09 o 
 -14   1   9       82.32      103.54     13.81 o 
 -13   1   9       15.25        5.38      5.91 o 
 -12   1   9      362.24      388.48      8.33 o 
 -11   1   9        0.24        1.19      2.55 o 
 -10   1   9      785.64      776.29     11.40 o 
  -9   1   9       70.84       68.08      3.89 o 
  -8   1   9        2.16        4.72      3.01 o 
  -7   1   9       54.71       54.27      4.34 o 
  -6   1   9     4785.98     4777.49     53.85 o 
  -5   1   9       10.32       10.45      2.74 o 
  -4   1   9     4215.14     4089.56     45.79 o 
  -3   1   9     1656.58     1717.05     21.75 o 
  -2   1   9     1785.96     1775.64     21.65 o 
  -1   1   9      332.85      328.19      7.73 o 
   0   1   9       96.84       85.35      7.89 o 
   1   1   9      110.68      121.01      9.68 o 
   2   1   9        3.52       16.95      5.35 o 
   3   1   9      132.51      141.45      8.48 o 
   4   1   9     2017.36     1968.38     32.81 o 
   5   1   9      302.49      390.23     51.33 o 
   6   1   9      483.58      476.11     22.95 o 
   7   1   9      492.87      501.09     15.23 o 
   8   1   9       17.92       20.09      6.96 o 
   9   1   9      180.21      193.55     11.79 o 
  10   1   9      508.03      516.49     16.72 o 
  11   1   9        1.22        5.56      7.70 o 
 -14   2   9      208.51      209.97     11.94 o 
 -13   2   9      150.73      126.78     10.73 o 
 -12   2   9        0.57        0.06      2.41 o 
 -11   2   9       87.25       84.92      5.00 o 
 -10   2   9      132.25      110.48      5.38 o 
  -9   2   9      488.02      464.72      7.46 o 
  -8   2   9      222.31      226.54      4.85 o 
  -7   2   9      308.08      327.21      8.82 o 
  -6   2   9       50.69       49.04      3.88 o 
  -5   2   9      490.08      535.05     12.17 o 
  -4   2   9      221.11      240.71      5.34 o 
  -3   2   9     2233.37     2006.25     21.96 o 
  -2   2   9      427.91      463.87     11.45 o 
  -1   2   9      312.50      324.01      7.95 o 
   0   2   9      583.14      605.52     11.08 o 
   1   2   9     3615.49     3461.85     43.38 o 
   2   2   9        6.34        7.64      5.43 o 
   3   2   9       57.47       61.06      7.62 o 
   4   2   9      415.21      394.78     14.13 o 
   5   2   9       34.21       24.95      6.69 o 
   6   2   9        1.60        0.21      5.86 o 
   7   2   9     1239.55     1222.76     25.63 o 
   8   2   9      165.34      162.60     14.51 o 
   9   2   9      231.19      253.92     13.06 o 
  10   2   9        5.26       -0.36      7.32 o 
  11   2   9       26.26       21.74      9.87 o 
 -14   3   9      142.42      143.64     13.09 o 
 -13   3   9      160.01      152.85     19.03 o 
 -12   3   9      121.68      125.38     12.52 o 
 -11   3   9      360.85      382.74     19.01 o 
 -10   3   9      441.12      416.64     13.34 o 
  -9   3   9       40.00       37.58      7.27 o 
  -8   3   9     1882.62     1775.06     25.71 o 
  -7   3   9      525.69      508.84     12.19 o 
  -6   3   9      620.26      637.15     10.68 o 
  -5   3   9      480.05      462.02      6.05 o 
  -4   3   9      259.99      250.53      4.44 o 
  -3   3   9      137.38      133.59      4.69 o 
  -2   3   9       82.58       87.12      5.09 o 
  -1   3   9     1871.47     1831.38     24.23 o 
   0   3   9     3261.55     3277.28     40.20 o 
   1   3   9     1546.39     1615.25     26.76 o 
   2   3   9      574.10      526.69     12.64 o 
   3   3   9      274.33      253.27     11.27 o 
   4   3   9     4439.06     4366.21     60.65 o 
   5   3   9     1546.71     1515.15     25.25 o 
   6   3   9      252.22      270.98     13.28 o 
   7   3   9      272.41      272.95     15.87 o 
   8   3   9        1.50       12.16      7.19 o 
   9   3   9      172.79      178.54     12.10 o 
  10   3   9      201.75      224.92     14.95 o 
 -13   4   9      414.73      405.12     15.23 o 
 -12   4   9        1.49       -5.99      5.99 o 
 -11   4   9        0.01       -1.19      5.53 o 
 -10   4   9       29.50       30.30      9.53 o 
  -9   4   9     1005.46     1043.38     23.65 o 
  -8   4   9     2037.17     2049.26     37.30 o 
  -7   4   9       49.03       41.31     10.49 o 
  -6   4   9       73.97       55.45      9.20 o 
  -5   4   9        2.40        2.83      1.86 o 
  -4   4   9      442.83      425.40     14.39 o 
  -3   4   9     2326.67     2338.68     29.96 o 
  -2   4   9     2056.30     2015.38     29.59 o 
  -1   4   9      222.62      207.86      7.16 o 
   0   4   9      403.05      395.42     11.19 o 
   1   4   9     1449.68     1413.64     18.64 o 
   2   4   9      544.83      535.35     11.46 o 
   3   4   9      301.18      324.04     10.84 o 
   4   4   9      228.74      227.04     10.48 o 
   5   4   9      128.60      133.42      9.49 o 
   6   4   9       48.68       52.69      6.94 o 
   7   4   9      228.17      238.65     10.65 o 
   8   4   9      756.35      735.37     17.88 o 
   9   4   9      105.25      112.27     18.05 o 
  10   4   9        2.18       -0.12      5.90 o 
 -13   5   9      165.44      188.81     11.16 o 
 -12   5   9      103.17      121.10      8.81 o 
 -11   5   9      828.27      902.93     21.36 o 
 -10   5   9      393.17      422.90     19.68 o 
  -9   5   9      645.44      693.15     27.76 o 
  -8   5   9      131.34      164.27     11.64 o 
  -7   5   9      102.10      104.49     11.71 o 
  -6   5   9      377.11      369.58     16.46 o 
  -5   5   9      588.12      563.94      7.95 o 
  -4   5   9      599.82      621.99     12.13 o 
  -3   5   9        7.85       13.74      4.31 o 
  -2   5   9      130.77      130.12      7.64 o 
  -1   5   9     1816.46     1793.94     19.76 o 
   0   5   9     1971.43     1858.90     24.17 o 
   1   5   9     2371.85     2325.15     28.72 o 
   2   5   9      139.77      149.23      7.51 o 
   3   5   9     1504.35     1454.40     26.41 o 
   4   5   9     1078.53     1062.27     20.78 o 
   5   5   9      191.97      189.78      8.75 o 
   6   5   9      185.52      185.98     10.81 o 
   7   5   9       68.92       48.25      9.78 o 
   8   5   9       64.04       51.17      9.36 o 
   9   5   9      159.16      154.78     10.67 o 
  10   5   9      132.22      109.14     10.58 o 
 -12   6   9        8.46        9.25     12.62 o 
 -11   6   9       29.94       12.10     17.11 o 
 -10   6   9       11.19        4.82      8.19 o 
  -9   6   9      555.13      571.32     24.10 o 
  -8   6   9      451.56      425.00     21.04 o 
  -7   6   9      288.25      367.72     63.08 o 
  -6   6   9      282.08      261.07     13.54 o 
  -5   6   9      464.06      442.95      8.24 o 
  -4   6   9      962.75      992.46     17.75 o 
  -3   6   9      158.49      158.15      8.25 o 
  -2   6   9     1309.08     1369.59     21.59 o 
  -1   6   9      385.70      377.21      6.44 o 
   0   6   9      449.99      480.91      8.59 o 
   1   6   9      102.90      125.45      9.54 o 
   2   6   9     1048.22     1095.85     17.85 o 
   3   6   9      673.51      648.16     13.19 o 
   4   6   9      285.55      332.31     12.28 o 
   5   6   9      321.01      318.57     12.08 o 
   6   6   9      268.82      262.14     14.45 o 
   7   6   9      416.54      429.90     16.32 o 
   8   6   9      403.69      427.45     15.67 o 
   9   6   9       51.02       51.32      8.92 o 
 -12   7   9       16.83        7.34     10.70 o 
 -11   7   9      495.71      554.62     27.40 o 
 -10   7   9      188.03      237.81     23.27 o 
  -9   7   9      348.65      322.85     17.73 o 
  -8   7   9      166.51      152.21     15.74 o 
  -7   7   9      278.67      269.40     15.15 o 
  -6   7   9        9.96        8.90     10.56 o 
  -5   7   9      699.43      604.11     42.09 o 
  -4   7   9        3.37        2.57      2.54 o 
  -3   7   9        9.67        7.26      4.06 o 
  -2   7   9      327.32      327.82     10.65 o 
  -1   7   9     2624.91     2517.22     31.28 o 
   0   7   9       36.44       35.08      5.08 o 
   1   7   9       13.85       16.99      5.19 o 
   2   7   9       44.20       45.21      5.53 o 
   3   7   9      207.42      230.60     14.05 o 
   4   7   9      211.81      223.59     11.20 o 
   5   7   9      298.13      347.98     17.00 o 
   6   7   9       63.99       50.60      8.13 o 
   7   7   9       47.45       51.11      8.86 o 
   8   7   9       27.75       22.90      7.50 o 
   9   7   9       76.92       72.48     12.36 o 
 -11   8   9       16.41       21.79     13.94 o 
 -10   8   9        5.68       13.25     10.56 o 
  -9   8   9        6.16        8.72     10.49 o 
  -8   8   9      599.26      617.57     25.93 o 
  -7   8   9        3.73        6.64      8.77 o 
  -6   8   9       46.02       49.15     11.62 o 
  -5   8   9       60.52       62.13      4.53 o 
  -4   8   9      358.46      388.73      9.38 o 
  -3   8   9        9.20        4.15      7.25 o 
  -2   8   9      569.05      568.54     18.46 o 
  -1   8   9       63.77       59.14      7.17 o 
   0   8   9      263.93      277.92     11.92 o 
   1   8   9       20.38       13.50      5.58 o 
   2   8   9      916.25      891.35     24.99 o 
   3   8   9       44.76       55.71      6.41 o 
   4   8   9      171.38      184.22     10.66 o 
   5   8   9      156.94      156.91     17.36 o 
   6   8   9       14.14       22.19      7.27 o 
   7   8   9        6.06       12.56      7.07 o 
   8   8   9      127.50      113.05     11.44 o 
 -10   9   9        5.45       -2.91     11.42 o 
  -9   9   9      100.80      116.44     17.60 o 
  -8   9   9        0.05        3.89      9.34 o 
  -7   9   9      513.21      519.90     22.31 o 
  -6   9   9      128.84      161.18     14.83 o 
  -5   9   9      751.22      700.45     21.50 o 
  -4   9   9      340.18      361.66     12.29 o 
  -3   9   9       68.49       79.46     13.13 o 
  -2   9   9      186.91      193.09      8.89 o 
  -1   9   9      212.17      213.82     10.35 o 
   0   9   9       54.79       57.59     11.62 o 
   1   9   9      501.65      469.52     11.49 o 
   2   9   9        3.63        5.79      5.65 o 
   3   9   9      273.09      240.68      9.18 o 
   4   9   9        0.14       -0.04      5.38 o 
   5   9   9      533.14      562.90     14.78 o 
   6   9   9      194.80      191.37     16.78 o 
   7   9   9       78.92       78.37     11.09 o 
  -9  10   9       43.68       18.47     17.22 o 
  -8  10   9      455.49      508.30     24.63 o 
  -7  10   9      131.96      135.68     19.25 o 
  -6  10   9       15.21       17.19     12.48 o 
  -5  10   9      174.02      169.06     20.33 o 
  -4  10   9      170.92      156.70      9.23 o 
  -3  10   9      128.31      132.63     11.49 o 
  -2  10   9       86.94       86.47      8.79 o 
  -1  10   9        0.80        5.95     10.34 o 
   0  10   9      118.02      118.57     16.45 o 
   1  10   9        7.39        9.78      7.46 o 
   2  10   9      809.52      828.21     37.18 o 
   3  10   9       50.89       50.44      9.49 o 
   4  10   9      181.45      191.93     10.95 o 
   5  10   9        3.77        2.99      6.09 o 
   6  10   9       21.81       20.43      7.23 o 
  -8  11   9       41.95       72.41     27.20 o 
  -7  11   9      196.97      162.94     24.15 o 
  -6  11   9      261.57      254.65     32.99 o 
  -5  11   9       10.64        8.30     12.36 o 
  -4  11   9        0.85       12.10     10.58 o 
  -3  11   9      132.02      131.61     10.94 o 
  -2  11   9       30.06       30.96      7.18 o 
  -1  11   9      179.11      184.94     18.63 o 
   0  11   9      127.62      136.24     13.87 o 
   1  11   9      258.79      259.46     21.11 o 
   2  11   9       23.15       24.54     14.35 o 
   3  11   9      170.93      187.94     17.01 o 
   4  11   9       27.88       12.53      7.31 o 
  -5  12   9       42.65       26.88     17.02 o 
  -4  12   9       56.68       55.40     30.90 o 
  -3  12   9      330.58      380.76     31.55 o 
  -2  12   9       55.08       46.44      9.50 o 
  -1  12   9       39.36       11.63     12.28 o 
   0  12   9       23.34       18.85     18.67 o 
   1  12   9       12.13       -5.87      9.75 o 
   2  12   9      307.59      300.94     20.43 o 
 -12   0  10      131.00      134.49      8.77 o 
 -10   0  10       84.71      124.40     11.48 o 
  -8   0  10      165.07      137.33      6.19 o 
  -6   0  10     1683.87     1617.67     41.63 o 
  -4   0  10     5156.71     5028.51     87.30 o 
  -2   0  10      544.91      493.39     13.22 o 
   0   0  10     2304.38     2748.42     63.92 o 
   2   0  10     5854.82     5742.71    110.06 o 
   4   0  10      193.29      188.61     18.66 o 
   6   0  10      847.82      829.29     28.00 o 
   8   0  10      436.50      446.97     19.35 o 
  10   0  10      190.38      191.88     18.93 o 
 -14   1  10      158.46      158.29     19.68 o 
 -13   1  10      363.88      330.34     12.54 o 
 -12   1  10        5.19        0.97      2.84 o 
 -11   1  10      135.74      157.94      6.37 o 
 -10   1  10      140.22      122.04      6.99 o 
  -9   1  10       74.36       74.93      4.11 o 
  -8   1  10        2.27       -0.62      2.55 o 
  -7   1  10     2367.12     2258.87     26.69 o 
  -6   1  10     1001.03     1035.86     13.69 o 
  -5   1  10      763.48      780.67     21.90 o 
  -4   1  10        3.04        7.96      3.54 o 
  -3   1  10     2539.44     2505.47     29.61 o 
  -2   1  10       26.78       25.43      4.96 o 
  -1   1  10     1555.54     1456.48     19.08 o 
   0   1  10        2.05       -1.45      7.23 o 
   1   1  10       29.13       32.40      5.78 o 
   2   1  10       63.85       65.60      7.75 o 
   3   1  10      526.01      512.54     18.49 o 
   4   1  10       18.50       18.71      7.58 o 
   5   1  10     2345.78     2284.51     43.05 o 
   6   1  10      234.85      223.92     16.29 o 
   7   1  10      698.78      678.25     17.60 o 
   8   1  10      351.12      368.81     14.88 o 
   9   1  10      621.83      603.27     16.58 o 
  10   1  10        4.93        0.60      6.37 o 
 -14   2  10      396.32      388.25     24.93 o 
 -13   2  10       54.13       45.70      7.86 o 
 -12   2  10       25.23       23.88      5.24 o 
 -11   2  10      191.85      191.43      5.89 o 
 -10   2  10      586.67      622.17      8.95 o 
  -9   2  10      350.78      355.91      6.57 o 
  -8   2  10     1119.31     1110.40     18.03 o 
  -7   2  10     1385.35     1378.57     14.29 o 
  -6   2  10      591.15      581.05      9.89 o 
  -5   2  10        8.45        4.98      2.54 o 
  -4   2  10     1294.28     1294.00     16.76 o 
  -3   2  10       26.22       33.85      6.71 o 
  -2   2  10      708.31      760.52     11.83 o 
  -1   2  10       61.58       55.40      6.27 o 
   0   2  10      321.81      316.04      9.17 o 
   1   2  10     1278.85     1255.71     19.92 o 
   2   2  10     1401.87     1514.97     61.06 o 
   3   2  10      119.06      134.15      9.94 o 
   4   2  10      212.77      225.55     16.46 o 
   5   2  10     1025.06     1031.55     25.97 o 
   6   2  10      467.58      467.32     14.68 o 
   7   2  10       27.12        7.87      7.64 o 
   8   2  10      219.84      232.92     13.95 o 
   9   2  10        0.04        4.15      6.73 o 
  10   2  10      158.49      153.00     12.48 o 
 -14   3  10      162.70      199.45     21.84 o 
 -13   3  10      290.19      317.43     22.18 o 
 -12   3  10      181.62      200.12     17.11 o 
 -11   3  10      483.67      504.10     29.53 o 
 -10   3  10        3.51        0.94      7.34 o 
  -9   3  10        2.06        7.69      6.84 o 
  -8   3  10       26.71       29.50      2.31 o 
  -7   3  10     1886.95     1922.41     18.40 o 
  -6   3  10     1402.37     1420.21     17.76 o 
  -5   3  10     2081.87     2097.19     20.62 o 
  -4   3  10      159.02      169.47      7.05 o 
  -3   3  10       78.71       82.16      6.32 o 
  -2   3  10     2816.08     2823.50     35.67 o 
  -1   3  10     3531.56     3428.21     42.35 o 
   0   3  10      397.97      412.50     17.43 o 
   1   3  10       56.59       76.66      8.01 o 
   2   3  10      114.27      119.49      8.41 o 
   3   3  10      945.64      950.78     20.99 o 
   4   3  10     1401.99     1347.13     23.59 o 
   5   3  10       18.54       11.10      6.05 o 
   6   3  10      100.82      109.63     12.09 o 
   7   3  10       22.88       32.76      8.38 o 
   8   3  10       62.46       81.56      9.06 o 
   9   3  10      422.18      421.27     17.72 o 
  10   3  10      229.24      249.84     12.90 o 
 -13   4  10       52.03       69.26     10.86 o 
 -12   4  10       83.38       95.67     10.63 o 
 -11   4  10      160.78      182.01     14.25 o 
 -10   4  10      325.52      349.11     26.07 o 
  -9   4  10      416.45      367.80     17.54 o 
  -8   4  10     1938.77     1936.51     35.45 o 
  -7   4  10      664.73      689.26     14.27 o 
  -6   4  10      340.81      320.19      8.90 o 
  -5   4  10      576.70      521.12      5.96 o 
  -4   4  10     1131.68     1137.16     16.37 o 
  -3   4  10     2789.91     2884.34     35.51 o 
  -2   4  10      370.65      345.61      8.54 o 
  -1   4  10      168.88      159.73      7.81 o 
   0   4  10     1579.83     1598.23     25.66 o 
   1   4  10      640.98      646.27     14.72 o 
   2   4  10     1224.25     1139.74     23.98 o 
   3   4  10      530.62      550.43     16.73 o 
   4   4  10     1061.35     1066.00     18.72 o 
   5   4  10       14.62       13.02      7.59 o 
   6   4  10      156.21      170.53      9.52 o 
   7   4  10      487.80      453.79     17.43 o 
   8   4  10      105.74      139.33     19.77 o 
   9   4  10       67.28       69.87     10.07 o 
  10   4  10       22.53       10.74      7.55 o 
 -13   5  10       37.92       34.32     10.70 o 
 -12   5  10      408.56      409.66     27.84 o 
 -11   5  10      309.49      319.07     18.76 o 
 -10   5  10       17.48       25.39     11.76 o 
  -9   5  10       65.52       60.95     10.86 o 
  -8   5  10       64.03       61.52      9.46 o 
  -7   5  10      981.60      917.55     22.79 o 
  -6   5  10      257.34      293.17     15.17 o 
  -5   5  10      272.14      273.82     10.33 o 
  -4   5  10       78.95       87.09     12.57 o 
  -3   5  10       52.44       50.44      2.58 o 
  -2   5  10     3297.43     3313.50     37.14 o 
  -1   5  10     1702.18     1724.90     19.42 o 
   0   5  10      972.80      991.40     14.97 o 
   1   5  10       87.28       94.82      5.95 o 
   2   5  10      934.95      949.49     21.60 o 
   3   5  10        2.56        1.78      4.48 o 
   4   5  10      249.25      268.88     13.57 o 
   5   5  10      338.69      318.82     12.84 o 
   6   5  10      207.14      237.49     12.72 o 
   7   5  10       74.49       84.78      9.44 o 
   8   5  10      120.84      128.45     14.46 o 
   9   5  10      114.15      123.40     15.67 o 
 -12   6  10       12.08       -3.18     10.28 o 
 -11   6  10      458.88      549.87     30.77 o 
 -10   6  10       23.25       26.25     13.18 o 
  -9   6  10      282.63      279.73     17.36 o 
  -8   6  10      743.07      742.18     24.50 o 
  -7   6  10      274.51      266.28     18.15 o 
  -6   6  10      336.76      359.18     36.68 o 
  -5   6  10      912.84      891.57     11.52 o 
  -4   6  10      349.25      346.31     15.47 o 
  -3   6  10     1085.48     1092.75     24.60 o 
  -2   6  10      200.73      190.97      5.82 o 
  -1   6  10      142.08      169.41     10.02 o 
   0   6  10       20.41       19.21      3.74 o 
   1   6  10      145.39      156.15      8.47 o 
   2   6  10      473.55      496.89     12.65 o 
   3   6  10      449.47      458.03     12.93 o 
   4   6  10       40.93       44.33      8.87 o 
   5   6  10      140.95      144.43      9.15 o 
   6   6  10      216.49      202.70     10.27 o 
   7   6  10      228.40      237.78     16.93 o 
   8   6  10       19.42       16.70     12.13 o 
   9   6  10       84.20       74.33      9.71 o 
 -12   7  10      505.24      536.22     27.31 o 
 -11   7  10      167.97      229.95     20.42 o 
 -10   7  10       94.89      107.06     15.48 o 
  -9   7  10       46.12       53.65     11.36 o 
  -8   7  10      472.67      510.95     20.33 o 
  -7   7  10       40.81       47.54     12.02 o 
  -6   7  10     1013.15      984.21     25.12 o 
  -5   7  10       84.21       92.34      5.54 o 
  -4   7  10       43.75       32.08      4.12 o 
  -3   7  10      127.82      133.64      7.80 o 
  -2   7  10     1999.41     1979.25     57.19 o 
  -1   7  10       97.76      103.13     10.05 o 
   0   7  10      117.71      130.50      6.87 o 
   1   7  10      891.22      857.91     13.61 o 
   2   7  10      151.16      158.19      7.64 o 
   3   7  10       75.30       89.37     13.24 o 
   4   7  10      861.52      901.86     17.57 o 
   5   7  10       16.43       30.93      7.54 o 
   6   7  10       61.55       55.61      8.49 o 
   7   7  10      274.22      285.74     13.70 o 
   8   7  10      159.76      141.19     12.22 o 
 -11   8  10      209.14      206.95     21.27 o 
 -10   8  10       11.26       12.11     11.01 o 
  -9   8  10      639.15      715.77     26.15 o 
  -8   8  10       17.95       16.78     10.31 o 
  -7   8  10        2.45       10.91      9.23 o 
  -6   8  10      394.17      355.32     17.90 o 
  -5   8  10      308.34      278.44     13.38 o 
  -4   8  10      225.98      230.98      8.34 o 
  -3   8  10       89.52       97.68      7.44 o 
  -2   8  10      137.00      132.19      9.45 o 
  -1   8  10       45.21       48.77      7.17 o 
   0   8  10      127.92      128.28     11.92 o 
   1   8  10      908.07      872.55     23.92 o 
   2   8  10        0.61       -1.97      4.04 o 
   3   8  10      273.93      290.07     11.14 o 
   4   8  10       31.44       35.19      8.17 o 
   5   8  10      336.94      372.32     13.70 o 
   6   8  10       51.02       62.14      8.58 o 
   7   8  10      136.56      120.83     11.06 o 
 -10   9  10       81.44       98.97     15.84 o 
  -9   9  10        7.37       -8.81     12.58 o 
  -8   9  10      325.85      401.88     35.09 o 
  -7   9  10        0.08       -0.61      8.62 o 
  -6   9  10     1215.95     1259.00     33.68 o 
  -5   9  10      333.37      316.47     21.55 o 
  -4   9  10        5.57        4.69      6.54 o 
  -3   9  10      257.49      247.71     10.20 o 
  -2   9  10       18.16       15.98      6.72 o 
  -1   9  10        5.09        8.34      8.87 o 
   0   9  10      230.14      247.36     12.47 o 
   1   9  10       14.21       10.77      4.25 o 
   2   9  10      104.65       93.77      6.75 o 
   3   9  10       16.94       18.83      6.89 o 
   4   9  10      664.78      685.67     19.03 o 
   5   9  10       99.76       88.89     10.98 o 
   6   9  10       61.96       70.57     12.06 o 
  -9  10  10      436.01      492.78     40.34 o 
  -8  10  10       35.82       45.83     22.94 o 
  -7  10  10       19.60       16.99     12.33 o 
  -6  10  10        0.83       -7.90     10.66 o 
  -5  10  10       66.78      129.17     22.32 o 
  -4  10  10      338.99      331.28     10.50 o 
  -3  10  10       96.57      100.92     10.82 o 
  -2  10  10        3.99        7.48      7.25 o 
  -1  10  10       66.72       71.59     20.78 o 
   0  10  10       33.09       29.64      8.06 o 
   1  10  10      679.27      707.20     23.22 o 
   2  10  10       21.59       11.03      5.17 o 
   3  10  10      238.15      249.07     13.55 o 
   4  10  10       50.63       55.49      8.55 o 
   5  10  10      133.09      138.02      9.60 o 
  -7  11  10      131.09      148.57     28.28 o 
  -6  11  10       85.60       89.57     20.59 o 
  -5  11  10       34.32       45.52     17.18 o 
  -4  11  10      285.62      293.12     19.70 o 
  -3  11  10       64.41       56.98      9.49 o 
  -2  11  10       69.34       72.56     10.05 o 
  -1  11  10      217.97      215.69     15.04 o 
   0  11  10      207.93      218.03     25.35 o 
   1  11  10       28.13       23.98     13.98 o 
   2  11  10       76.11       85.02     13.25 o 
   3  11  10       79.76       84.18     17.19 o 
  -5  12  10       56.89       74.08     46.05 o 
  -4  12  10      188.28      173.29     33.70 o 
  -3  12  10      204.53      172.67     33.22 o 
  -2  12  10       60.74       68.43     10.06 o 
  -1  12  10       35.76       40.56     10.89 o 
   0  12  10        3.18       11.76     10.02 o 
   1  12  10      186.74      179.75     25.89 o 
 -13   0  11      103.27      109.07      8.33 o 
 -11   0  11      214.42      232.25     11.90 o 
  -9   0  11      160.41      194.55      9.35 o 
  -7   0  11       91.63       96.31      8.57 o 
  -5   0  11     4153.98     4155.46     57.75 o 
  -3   0  11     3325.69     3225.31     59.43 o 
  -1   0  11     2472.52     2362.58     42.54 o 
   1   0  11      437.44      429.83     22.01 o 
   3   0  11      108.02      141.17     17.30 o 
   5   0  11      938.11      962.73     49.09 o 
   7   0  11        8.55        9.13     10.71 o 
   9   0  11       68.12       57.71     16.42 o 
 -14   1  11       93.97       67.49     11.18 o 
 -13   1  11       15.39       36.62     13.86 o 
 -12   1  11      353.10      369.93      7.94 o 
 -11   1  11        4.30       -0.19      2.88 o 
 -10   1  11       18.80       15.89      4.08 o 
  -9   1  11       98.32      123.11      6.22 o 
  -8   1  11     1487.49     1500.30     19.15 o 
  -7   1  11       82.52       89.23      5.78 o 
  -6   1  11     1223.82     1267.81     16.04 o 
  -5   1  11        0.36        2.71      2.76 o 
  -4   1  11      648.73      640.67     12.41 o 
  -3   1  11       43.22       48.75      7.18 o 
  -2   1  11     4872.68     4642.06     59.12 o 
  -1   1  11      583.56      600.57     13.26 o 
   0   1  11       17.76       20.48      6.71 o 
   1   1  11      463.40      473.29     22.07 o 
   2   1  11     2068.49     1987.58     35.81 o 
   3   1  11       35.66       34.43      8.08 o 
   4   1  11     1566.35     1526.91     32.89 o 
   5   1  11       76.48       74.43     10.59 o 
   6   1  11      752.41      736.90     19.67 o 
   7   1  11      160.90      191.91     11.12 o 
   8   1  11      489.52      484.91     17.46 o 
   9   1  11       61.27       62.79      9.57 o 
  10   1  11        0.90       -1.19      7.15 o 
 -14   2  11        9.68       11.53     11.71 o 
 -13   2  11        2.88        4.83      8.16 o 
 -12   2  11       52.62       43.00      8.77 o 
 -11   2  11      487.43      486.90      8.84 o 
 -10   2  11       74.01       66.11      3.57 o 
  -9   2  11      738.67      796.38     10.78 o 
  -8   2  11      475.68      476.20      7.87 o 
  -7   2  11      479.20      514.69     13.31 o 
  -6   2  11      358.64      369.05      7.51 o 
  -5   2  11     4538.52     4570.41     49.52 o 
  -4   2  11      741.52      707.36     13.85 o 
  -3   2  11     2225.77     2230.10     28.69 o 
  -2   2  11        6.52        3.18      4.48 o 
  -1   2  11     2303.66     2449.44     33.70 o 
   0   2  11     1216.96     1320.27     28.96 o 
   1   2  11     1302.17     1239.96     28.21 o 
   2   2  11     1573.85     1600.87     26.79 o 
   3   2  11      366.84      391.20     14.61 o 
   4   2  11       63.04       65.40      9.52 o 
   5   2  11      403.38      412.32     14.62 o 
   6   2  11      279.61      259.93     12.32 o 
   7   2  11      221.23      252.48     14.24 o 
   8   2  11        0.39       -8.79      8.79 o 
   9   2  11      238.93      264.51     13.97 o 
  10   2  11        0.49        4.78      8.31 o 
 -13   3  11      262.33      285.45     16.33 o 
 -12   3  11      565.71      547.99     29.76 o 
 -11   3  11        0.25        2.95      7.33 o 
 -10   3  11       98.76      137.28      7.47 o 
  -9   3  11        1.07        0.70      3.87 o 
  -8   3  11     1169.00     1169.36     12.02 o 
  -7   3  11      167.96      206.22      5.84 o 
  -6   3  11     1081.88     1071.81     11.43 o 
  -5   3  11       44.96       39.36      3.37 o 
  -4   3  11      692.52      682.56     11.21 o 
  -3   3  11       89.10       85.26      7.45 o 
  -2   3  11     3671.94     3668.90     52.57 o 
  -1   3  11      600.59      620.43     17.79 o 
   0   3  11      272.60      288.47     12.23 o 
   1   3  11       15.24       20.28      6.83 o 
   2   3  11       85.90       85.67      9.14 o 
   3   3  11      449.39      460.96     14.60 o 
   4   3  11       69.33       52.22     12.19 o 
   5   3  11       36.85       26.36      7.58 o 
   6   3  11       22.72       17.88      7.17 o 
   7   3  11        0.53       -5.93      7.01 o 
   8   3  11      363.89      398.99     21.96 o 
   9   3  11      243.70      206.27     15.03 o 
 -13   4  11       51.75       48.17     11.29 o 
 -12   4  11       80.01       76.72     10.64 o 
 -11   4  11      331.92      315.84     14.97 o 
 -10   4  11      870.02      812.27     95.27 o 
  -9   4  11      633.06      628.53     18.33 o 
  -8   4  11       10.13       10.40      3.60 o 
  -7   4  11      210.75      208.21      5.87 o 
  -6   4  11       43.55       50.31      4.67 o 
  -5   4  11     1947.12     1967.11     19.75 o 
  -4   4  11     1234.53     1258.12     19.57 o 
  -3   4  11       30.08       37.52      5.44 o 
  -2   4  11       29.16       27.63      5.83 o 
  -1   4  11      470.24      466.06     11.47 o 
   0   4  11     1865.16     1933.15     28.93 o 
   1   4  11      700.07      731.93     22.33 o 
   2   4  11      204.64      187.57     10.27 o 
   3   4  11      902.18      947.38     18.09 o 
   4   4  11       38.53       36.30      6.44 o 
   5   4  11      408.70      404.77     12.58 o 
   6   4  11      753.22      750.70     19.17 o 
   7   4  11      125.67      141.03     10.27 o 
   8   4  11      118.27      149.09     17.14 o 
   9   4  11       68.30       58.49     10.28 o 
 -13   5  11      177.74      197.75     15.09 o 
 -12   5  11      400.70      431.22     27.18 o 
 -11   5  11       96.40      154.46     16.10 o 
 -10   5  11        0.42        1.46      7.11 o 
  -9   5  11      479.56      495.48     28.28 o 
  -8   5  11      430.03      459.01     18.00 o 
  -7   5  11      307.06      344.67     39.37 o 
  -6   5  11       13.65       12.51      3.58 o 
  -5   5  11       76.72       84.36      7.35 o 
  -4   5  11      267.65      273.50     12.72 o 
  -3   5  11     1364.22     1329.89     20.46 o 
  -2   5  11      147.87      163.31      8.13 o 
  -1   5  11     1161.86     1155.35     24.51 o 
   0   5  11       48.55       52.78      5.97 o 
   1   5  11     1602.79     1578.39     21.62 o 
   2   5  11      932.47      870.66     17.20 o 
   3   5  11       62.80       69.67      8.20 o 
   4   5  11      566.48      582.97     14.01 o 
   5   5  11      294.33      300.60     12.20 o 
   6   5  11       45.39       49.05      8.37 o 
   7   5  11       96.56      108.57     11.07 o 
   8   5  11      132.03      132.05     12.64 o 
   9   5  11      356.27      359.01     19.24 o 
 -12   6  11      241.07      260.78     19.57 o 
 -11   6  11       45.41       55.56     11.90 o 
 -10   6  11      724.22      735.64     24.70 o 
  -9   6  11       98.88      103.21     13.73 o 
  -8   6  11       68.25       82.27     10.98 o 
  -7   6  11       40.43       11.28     11.18 o 
  -6   6  11      507.58      503.28     32.15 o 
  -5   6  11      412.42      373.84     11.26 o 
  -4   6  11     1795.06     1802.76     29.82 o 
  -3   6  11       50.93       49.08      5.42 o 
  -2   6  11        0.77        0.98      2.78 o 
  -1   6  11      163.15      178.73     13.64 o 
   0   6  11      680.47      641.35     11.71 o 
   1   6  11      122.22      124.75      6.81 o 
   2   6  11       14.23       21.82      5.77 o 
   3   6  11        2.84        8.50      5.08 o 
   4   6  11       51.47       49.80      7.28 o 
   5   6  11      138.78      153.20     13.18 o 
   6   6  11      408.84      396.16     17.13 o 
   7   6  11        1.44       -5.50      7.09 o 
   8   6  11      157.60      128.02     13.42 o 
 -12   7  11       18.08       14.97     12.47 o 
 -11   7  11       19.99       20.47     11.08 o 
 -10   7  11       41.51       68.04     12.59 o 
  -9   7  11      345.44      391.44     21.66 o 
  -8   7  11      133.62      172.46     14.43 o 
  -7   7  11     1760.18     1804.59     44.26 o 
  -6   7  11        6.78       18.61     10.45 o 
  -5   7  11        0.57        6.49      6.87 o 
  -4   7  11      298.01      262.02      8.23 o 
  -3   7  11     1096.49     1048.98     17.78 o 
  -2   7  11        3.44        0.91      5.13 o 
  -1   7  11      328.22      336.73      6.85 o 
   0   7  11      893.98      872.49     14.90 o 
   1   7  11      161.26      183.99     18.39 o 
   2   7  11        0.71        9.84      4.66 o 
   3   7  11     1573.87     1534.61     26.55 o 
   4   7  11      162.16      157.21      9.10 o 
   5   7  11       45.88       53.75      8.76 o 
   6   7  11      224.51      255.33     14.57 o 
   7   7  11      165.49      182.55     11.55 o 
 -11   8  11        5.04      -10.89     11.35 o 
 -10   8  11      406.12      429.09     29.35 o 
  -9   8  11        3.43        8.70     13.47 o 
  -8   8  11       54.16       71.79     12.67 o 
  -7   8  11        2.12       10.16      9.49 o 
  -6   8  11      980.35     1028.88     29.26 o 
  -5   8  11        8.63       14.90      7.36 o 
  -4   8  11      361.62      345.58     11.43 o 
  -3   8  11       34.01       35.16      6.63 o 
  -2   8  11       13.58       10.39      6.52 o 
  -1   8  11      141.58      139.72      3.74 o 
   0   8  11      816.93      806.19     15.76 o 
   1   8  11       18.90       26.03      4.90 o 
   2   8  11      256.13      267.47     10.86 o 
   3   8  11       38.69       41.12      6.39 o 
   4   8  11      132.00      121.27      8.64 o 
   5   8  11       80.81       91.82      9.53 o 
   6   8  11      492.62      569.36     30.34 o 
   7   8  11       34.29       49.97     10.62 o 
 -10   9  11       53.27       55.29     18.10 o 
  -9   9  11      245.82      307.35     20.65 o 
  -8   9  11        0.09        9.51     10.43 o 
  -7   9  11     1018.15     1071.74     35.43 o 
  -6   9  11       14.83       23.28     11.58 o 
  -5   9  11        2.29        9.75      4.55 o 
  -4   9  11       55.16       45.05      8.22 o 
  -3   9  11        9.23        4.89      4.70 o 
  -2   9  11      319.36      320.32     27.58 o 
  -1   9  11      309.95      318.21     16.54 o 
   0   9  11       11.97       15.87      6.03 o 
   1   9  11       81.31       76.32      7.36 o 
   2   9  11        1.52        5.53      6.07 o 
   3   9  11      900.83      941.15     35.49 o 
   4   9  11       11.13       18.25      7.38 o 
   5   9  11        1.89        6.28      6.23 o 
   6   9  11       42.94       28.27      8.38 o 
  -8  10  11        7.09       10.93     15.29 o 
  -7  10  11       10.33        2.21     12.81 o 
  -6  10  11      154.07      177.71     16.60 o 
  -5  10  11       17.37       -6.94     11.16 o 
  -4  10  11      191.84      164.60     13.84 o 
  -3  10  11      227.23      261.70     14.50 o 
  -2  10  11       16.13       18.76      6.69 o 
  -1  10  11      130.10      131.28     10.84 o 
   0  10  11      562.69      549.54     18.33 o 
   1  10  11        5.55        2.06      8.13 o 
   2  10  11      241.55      228.55     23.72 o 
   3  10  11        6.04       -2.37      8.11 o 
   4  10  11       85.36       96.10      8.96 o 
  -7  11  11      224.01      235.78     27.96 o 
  -6  11  11       31.96        3.08     17.31 o 
  -5  11  11       53.56       39.36     17.41 o 
  -4  11  11        9.74        7.06     18.37 o 
  -3  11  11       31.03       44.48     15.03 o 
  -2  11  11      163.86      180.25     19.01 o 
  -1  11  11       90.76       84.90     13.74 o 
   0  11  11       78.82       70.05     10.35 o 
   1  11  11       51.51       40.47     13.63 o 
   2  11  11      141.01      123.06     15.34 o 
   3  11  11      137.29      144.03     36.00 o 
  -3  12  11       73.22       64.02     18.81 o 
  -2  12  11        7.41       12.68     10.98 o 
  -1  12  11        8.49       21.33     11.54 o 
 -14   0  12       62.88       62.51     17.06 o 
 -12   0  12      511.64      474.00     12.36 o 
 -10   0  12      182.78      225.65      7.78 o 
  -8   0  12      111.35       94.06     10.20 o 
  -6   0  12    11683.21    11214.86    184.27 o 
  -4   0  12      177.89      168.26      9.56 o 
  -2   0  12      530.78      561.30     16.74 o 
   0   0  12     3311.94     3412.02     65.97 o 
   2   0  12       16.47       12.06     11.46 o 
   4   0  12     1264.16     1254.10     41.82 o 
   6   0  12       27.36       12.40     13.35 o 
   8   0  12        6.78       11.58     11.58 o 
 -14   1  12        0.18       -1.34      5.44 o 
 -13   1  12      149.58      141.70     18.99 o 
 -12   1  12       19.66       15.27      3.27 o 
 -11   1  12        4.83        1.49      3.10 o 
 -10   1  12        1.10        5.51      3.21 o 
  -9   1  12     1178.13     1189.79     14.04 o 
  -8   1  12       90.37       92.23      5.11 o 
  -7   1  12     1298.82     1259.64     19.07 o 
  -6   1  12      192.36      185.60      6.14 o 
  -5   1  12      889.63      852.73     13.80 o 
  -4   1  12       33.11       20.95      4.81 o 
  -3   1  12     5239.80     5181.58     70.65 o 
  -2   1  12       80.98       88.11      6.53 o 
  -1   1  12      288.38      307.99     11.18 o 
   0   1  12       12.53       15.08      6.39 o 
   1   1  12     2372.60     2308.36     39.36 o 
   2   1  12      137.51      174.46     20.99 o 
   3   1  12      999.70      976.25     21.33 o 
   4   1  12       34.17       25.63      8.28 o 
   5   1  12       59.58       67.14     11.37 o 
   6   1  12      253.26      238.19     27.19 o 
   7   1  12      208.06      186.35     11.60 o 
   8   1  12       91.22       81.19     10.99 o 
   9   1  12       13.14        4.02      7.56 o 
 -13   2  12      144.51      137.84     16.43 o 
 -12   2  12      590.17      575.90     14.57 o 
 -11   2  12       12.66        9.62      3.59 o 
 -10   2  12      132.51      155.64      8.63 o 
  -9   2  12      772.08      700.58     11.14 o 
  -8   2  12       69.18       72.67      5.63 o 
  -7   2  12      102.59      120.08      7.59 o 
  -6   2  12     2660.12     2590.19     28.12 o 
  -5   2  12     1980.64     1941.19     21.05 o 
  -4   2  12      493.42      457.18     10.19 o 
  -3   2  12       80.49       75.39      7.76 o 
  -2   2  12     1898.10     1834.63     31.64 o 
  -1   2  12      694.74      697.94     20.22 o 
   0   2  12     3398.54     3260.65     45.19 o 
   1   2  12      570.24      576.48     21.55 o 
   2   2  12      199.63      227.39     12.44 o 
   3   2  12      203.18      208.50     11.45 o 
   4   2  12      248.32      230.34     12.96 o 
   5   2  12       15.78       21.40      7.79 o 
   6   2  12      482.23      498.55     16.51 o 
   7   2  12       31.32       58.22     10.51 o 
   8   2  12      124.04      120.97     12.03 o 
   9   2  12        5.61       16.25      8.60 o 
 -13   3  12      253.64      213.55     12.97 o 
 -12   3  12        3.42       -1.06     14.08 o 
 -11   3  12       25.63       10.08      9.07 o 
 -10   3  12        5.97        3.54      4.93 o 
  -9   3  12      237.57      270.72      6.96 o 
  -8   3  12      125.49      137.79      3.66 o 
  -7   3  12      286.28      301.19      8.56 o 
  -6   3  12      131.92      137.39      4.33 o 
  -5   3  12      119.62      117.60      6.51 o 
  -4   3  12      362.54      371.66      9.01 o 
  -3   3  12     2493.99     2492.97     33.64 o 
  -2   3  12     1093.45     1089.63     22.81 o 
  -1   3  12       88.43       99.79      9.20 o 
   0   3  12      143.46      153.99     11.88 o 
   1   3  12      789.44      834.32     18.25 o 
   2   3  12       72.13       95.12      9.93 o 
   3   3  12       99.71       99.43     11.09 o 
   4   3  12      395.93      412.56     14.68 o 
   5   3  12      304.59      336.62     15.34 o 
   6   3  12        8.30        7.39      7.93 o 
   7   3  12      784.41      786.96     27.82 o 
   8   3  12       63.86       87.17     10.32 o 
   9   3  12       31.65       33.12     10.68 o 
 -13   4  12       51.28       35.38     10.86 o 
 -12   4  12      533.21      531.03     21.02 o 
 -11   4  12      821.02      844.39     28.65 o 
 -10   4  12       53.09       54.63     10.83 o 
  -9   4  12       54.79       44.18     17.53 o 
  -8   4  12      174.00      182.08     10.71 o 
  -7   4  12      108.61      130.12     12.35 o 
  -6   4  12      751.27      776.99      8.65 o 
  -5   4  12      856.49      841.72     11.38 o 
  -4   4  12      459.89      428.06     16.75 o 
  -3   4  12      226.49      239.44     11.09 o 
  -2   4  12      332.56      355.09     12.40 o 
  -1   4  12     1486.57     1447.74     30.49 o 
   0   4  12     1490.20     1410.72     24.09 o 
   1   4  12       59.99       55.02      7.75 o 
   2   4  12      917.76      879.86     24.35 o 
   3   4  12      274.79      282.58     10.90 o 
   4   4  12      117.68      144.96     13.20 o 
   5   4  12      406.79      400.69     22.86 o 
   6   4  12      148.88      156.53     22.58 o 
   7   4  12       22.88       13.80      8.15 o 
   8   4  12       65.90       56.73     10.51 o 
 -13   5  12       30.20       14.02     14.45 o 
 -12   5  12       33.79       23.76     12.20 o 
 -11   5  12        0.23        9.15     11.32 o 
 -10   5  12      574.39      589.23     25.59 o 
  -9   5  12      135.51      166.27     12.65 o 
  -8   5  12      212.37      217.79     19.73 o 
  -7   5  12       38.35       37.03     10.07 o 
  -6   5  12       91.07      101.58      7.09 o 
  -5   5  12      323.04      315.22      6.77 o 
  -4   5  12     1740.59     1676.42     47.40 o 
  -3   5  12      781.38      779.35     14.90 o 
  -2   5  12      991.46     1019.89     20.90 o 
  -1   5  12       54.94       40.99      4.58 o 
   0   5  12      314.61      309.27     17.11 o 
   1   5  12       65.39       86.63     12.01 o 
   2   5  12       53.47       60.21      6.62 o 
   3   5  12       79.90       89.86      7.79 o 
   4   5  12      393.50      392.81     12.39 o 
   5   5  12        1.25        1.08      5.65 o 
   6   5  12       56.51       48.62      9.71 o 
   7   5  12      232.37      240.37     13.78 o 
   8   5  12      338.24      351.80     18.63 o 
 -12   6  12        8.36       17.80     14.24 o 
 -11   6  12      479.42      484.98     27.40 o 
 -10   6  12      122.76      124.61     14.67 o 
  -9   6  12       18.68       24.67     10.66 o 
  -8   6  12        9.94        8.88      9.20 o 
  -7   6  12     1212.39     1193.94     34.06 o 
  -6   6  12      519.53      489.41     14.74 o 
  -5   6  12      559.58      569.38      8.76 o 
  -4   6  12      112.25      111.54     14.48 o 
  -3   6  12       65.32       47.35      6.19 o 
  -2   6  12        5.13       10.40      3.72 o 
  -1   6  12      185.75      205.21     11.02 o 
   0   6  12      245.01      236.80     11.24 o 
   1   6  12      603.05      669.83     14.58 o 
   2   6  12       53.68       48.93      8.38 o 
   3   6  12      602.20      595.41     16.09 o 
   4   6  12      115.30      120.49     12.06 o 
   5   6  12      667.50      696.90     24.06 o 
   6   6  12        1.42       -0.67      7.11 o 
   7   6  12      166.30      170.43     11.85 o 
   8   6  12       29.82       29.61     11.96 o 
 -11   7  12       45.57       49.95     12.52 o 
 -10   7  12      359.31      403.48     26.46 o 
  -9   7  12       33.58       39.15     12.97 o 
  -8   7  12      627.67      724.97     58.88 o 
  -7   7  12       89.89      101.96     12.72 o 
  -6   7  12       55.26       55.85      6.66 o 
  -5   7  12      828.31      772.54     15.94 o 
  -4   7  12      599.75      580.28     15.92 o 
  -3   7  12       63.90       50.28      8.42 o 
  -2   7  12      453.10      440.59     17.62 o 
  -1   7  12      581.61      576.62     18.73 o 
   0   7  12        8.58       11.02      4.28 o 
   1   7  12       70.06       64.64      8.23 o 
   2   7  12     1191.85     1266.16     24.33 o 
   3   7  12        5.49       -2.84      6.12 o 
   4   7  12      614.63      644.25     17.76 o 
   5   7  12       11.47        9.76      7.92 o 
   6   7  12      275.52      279.07     13.15 o 
   7   7  12        3.08       -7.10      7.47 o 
 -10   8  12        4.78       16.95     13.34 o 
  -9   8  12       64.71       73.64     15.80 o 
  -8   8  12        2.04       -3.54     13.10 o 
  -7   8  12      756.24      804.02     26.72 o 
  -6   8  12       25.83       25.00     14.14 o 
  -5   8  12      926.71      863.30     19.05 o 
  -4   8  12        0.02        2.09      4.33 o 
  -3   8  12        7.31       13.07      6.23 o 
  -2   8  12       38.44       44.14      7.96 o 
  -1   8  12      416.86      368.31     21.73 o 
   0   8  12       99.26      117.42     10.36 o 
   1   8  12      210.33      210.10     12.83 o 
   2   8  12        0.51        4.15      4.69 o 
   3   8  12       15.39       19.08      6.38 o 
   4   8  12        9.69       14.11      8.07 o 
   5   8  12      660.72      646.90     21.89 o 
   6   8  12        1.58        1.57      6.46 o 
  -9   9  12        0.09       -0.83     11.10 o 
  -8   9  12      545.86      665.33     28.57 o 
  -7   9  12        6.89        6.31     11.70 o 
  -6   9  12       43.65       61.17     13.86 o 
  -5   9  12        3.35       -1.08      9.95 o 
  -4   9  12      200.96      214.36     15.46 o 
  -3   9  12      108.03      124.45      7.92 o 
  -2   9  12      188.07      192.20     10.14 o 
  -1   9  12        0.62       -5.16      7.52 o 
   0   9  12      101.76       85.09      6.53 o 
   1   9  12        7.76        5.97      4.18 o 
   2   9  12      725.99      730.77     30.23 o 
   3   9  12        4.19       -7.89      7.89 o 
   4   9  12       11.04        5.50      6.30 o 
   5   9  12       43.01       56.32      9.60 o 
  -8  10  12        3.50       12.93     16.10 o 
  -7  10  12      146.43      174.97     17.52 o 
  -6  10  12        2.13        9.20     11.90 o 
  -5  10  12      533.64      542.33     28.50 o 
  -4  10  12        6.00        2.88      5.08 o 
  -3  10  12        0.53        1.31      8.09 o 
  -2  10  12        0.71        9.22      9.48 o 
  -1  10  12      403.05      426.12     34.67 o 
   0  10  12       79.12       58.94     11.64 o 
   1  10  12      199.64      194.92     16.13 o 
   2  10  12        0.98        1.33      4.62 o 
   3  10  12       68.89       64.56      7.85 o 
   4  10  12       86.62       92.21      9.24 o 
  -6  11  12       35.16       24.99     19.80 o 
  -5  11  12        3.13       11.20     17.85 o 
  -4  11  12      284.15      333.62     38.17 o 
  -3  11  12      128.38       99.45     24.99 o 
  -2  11  12       77.48       85.76     16.55 o 
  -1  11  12       37.06       28.76      8.48 o 
   0  11  12      148.37      112.58     35.69 o 
   1  11  12       28.53       23.72      9.64 o 
   2  11  12       69.12       65.85     20.88 o 
 -13   0  13       66.96       73.10     14.32 o 
 -11   0  13      646.58      616.28     14.75 o 
  -9   0  13      208.98      206.01     12.83 o 
  -7   0  13     4851.69     4845.60     91.50 o 
  -5   0  13      733.24      711.53     25.29 o 
  -3   0  13     3071.89     2968.88     71.26 o 
  -1   0  13     4168.39     4098.95     78.44 o 
   1   0  13       51.40       19.17     14.43 o 
   3   0  13     1697.97     1621.24     49.41 o 
   5   0  13      576.08      591.53     31.76 o 
   7   0  13       13.81        9.28     12.10 o 
   9   0  13      331.19      362.20     25.08 o 
 -13   1  13       60.71       56.81      6.35 o 
 -12   1  13        1.59        0.03      2.91 o 
 -11   1  13        0.34       -1.23      3.26 o 
 -10   1  13      914.80      944.09     12.88 o 
  -9   1  13       65.56       76.57      7.33 o 
  -8   1  13      865.86      839.14     13.47 o 
  -7   1  13      238.95      214.10      7.77 o 
  -6   1  13        5.86        7.05      3.43 o 
  -5   1  13      269.93      284.97      8.82 o 
  -4   1  13     2202.72     2088.23     27.23 o 
  -3   1  13      151.57      128.54      9.01 o 
  -2   1  13      928.07      897.74     16.40 o 
  -1   1  13        0.49        1.45      5.02 o 
   0   1  13     3092.73     3090.74     47.50 o 
   1   1  13        0.68       -5.35      7.83 o 
   2   1  13     2172.95     2114.38     35.24 o 
   3   1  13       78.49       83.76     11.51 o 
   4   1  13      113.85      151.60     13.57 o 
   5   1  13       12.55        7.49      7.41 o 
   6   1  13       44.66       34.10     10.23 o 
   7   1  13        2.10        0.62      6.59 o 
   8   1  13       99.63       91.48     11.04 o 
   9   1  13       92.37       87.34     10.79 o 
 -13   2  13      232.71      242.98     14.45 o 
 -12   2  13       67.12       72.28      7.66 o 
 -11   2  13      513.82      489.98      7.53 o 
 -10   2  13      223.95      237.07      7.88 o 
  -9   2  13      789.88      774.54     10.85 o 
  -8   2  13      488.58      500.29     10.15 o 
  -7   2  13       29.09       30.39      4.59 o 
  -6   2  13      164.82      161.49     10.59 o 
  -5   2  13     3410.21     3352.79     43.59 o 
  -4   2  13      177.44      179.79      9.47 o 
  -3   2  13     3123.70     3032.31     44.46 o 
  -2   2  13       31.08       35.68      6.76 o 
  -1   2  13     2623.60     2637.28     37.54 o 
   0   2  13      112.42      124.96      9.85 o 
   1   2  13       37.72       45.26      9.58 o 
   2   2  13       41.92       52.66      8.33 o 
   3   2  13       86.91      117.20     17.92 o 
   4   2  13       92.59       88.27     12.85 o 
   5   2  13      783.54      774.99     21.10 o 
   6   2  13       49.20       55.84      8.94 o 
   7   2  13       76.26       85.98     11.96 o 
   8   2  13        4.04       17.80      9.78 o 
 -13   3  13       88.44       61.82     10.71 o 
 -12   3  13        1.46        0.70      7.82 o 
 -11   3  13       84.98      114.74     10.86 o 
 -10   3  13      407.82      406.95     10.75 o 
  -9   3  13      558.74      553.34     11.19 o 
  -8   3  13        3.26        6.79      2.76 o 
  -7   3  13      627.02      657.48     11.67 o 
  -6   3  13      437.38      408.22      9.34 o 
  -5   3  13      990.80      986.82     13.38 o 
  -4   3  13     1145.15     1198.60     17.83 o 
  -3   3  13      486.06      512.50     12.61 o 
  -2   3  13       58.89       73.83      6.88 o 
  -1   3  13       55.54       46.30      7.45 o 
   0   3  13     1333.76     1318.52     25.24 o 
   1   3  13      199.14      199.73     11.86 o 
   2   3  13      378.88      409.36     17.96 o 
   3   3  13      143.45      157.46     15.41 o 
   4   3  13      360.59      361.88     15.97 o 
   5   3  13        2.32        5.75      9.80 o 
   6   3  13      447.85      431.57     16.74 o 
   7   3  13      179.93      193.51     12.50 o 
   8   3  13       69.88       69.89     11.43 o 
 -13   4  13      425.26      424.66     26.79 o 
 -12   4  13      545.76      575.67     22.88 o 
 -11   4  13       40.76       28.27      8.81 o 
 -10   4  13       55.46       51.75      9.31 o 
  -9   4  13       91.31       82.50      8.78 o 
  -8   4  13      316.59      349.38      8.08 o 
  -7   4  13       45.54       33.68      5.27 o 
  -6   4  13      216.73      230.78      7.68 o 
  -5   4  13      341.57      361.98      6.19 o 
  -4   4  13      145.09      148.02     15.95 o 
  -3   4  13     1048.36     1065.85     19.64 o 
  -2   4  13     3052.38     2951.61     43.28 o 
  -1   4  13     2048.37     2005.60     38.69 o 
   0   4  13        8.56        3.27      5.93 o 
   1   4  13      119.79      105.91      9.80 o 
   2   4  13       83.91       81.42     10.89 o 
   3   4  13        9.53        8.19      5.98 o 
   4   4  13      617.89      633.88     18.28 o 
   5   4  13      206.81      227.13     19.47 o 
   6   4  13       72.15       70.63     12.09 o 
   7   4  13        6.89       11.65      8.30 o 
   8   4  13       79.76       63.33     16.98 o 
 -12   5  13        1.15       -9.13      9.13 o 
 -11   5  13      391.40      400.92     33.90 o 
 -10   5  13       90.01       92.37     15.61 o 
  -9   5  13      206.47      241.46     14.32 o 
  -8   5  13        1.74        2.81      8.07 o 
  -7   5  13      221.97      201.28     16.19 o 
  -6   5  13      642.54      598.11     20.27 o 
  -5   5  13      337.30      347.15     11.18 o 
  -4   5  13     1340.09     1292.48     14.48 o 
  -3   5  13     1339.52     1286.57     20.26 o 
  -2   5  13        1.39       -2.57      9.74 o 
  -1   5  13       26.04       27.73      6.75 o 
   0   5  13      197.22      185.14      7.77 o 
   1   5  13      706.91      738.47     14.90 o 
   2   5  13      445.09      449.99     13.55 o 
   3   5  13       42.86       48.73      7.39 o 
   4   5  13        7.15       -0.67      8.49 o 
   5   5  13      147.86      141.72     11.37 o 
   6   5  13      190.60      198.38     17.25 o 
   7   5  13      288.01      286.10     18.85 o 
 -12   6  13       91.62       67.04     12.46 o 
 -11   6  13      111.90      118.44     16.08 o 
 -10   6  13        0.56       -1.96      8.41 o 
  -9   6  13       15.67        0.34      7.68 o 
  -8   6  13      463.88      488.10     30.35 o 
  -7   6  13      287.57      331.89     19.29 o 
  -6   6  13      782.02      768.08     35.59 o 
  -5   6  13       14.62        9.13      4.12 o 
  -4   6  13      166.19      148.52     15.83 o 
  -3   6  13      553.14      512.92     19.56 o 
  -2   6  13      867.44      857.26     23.13 o 
  -1   6  13        4.99        7.99      4.11 o 
   0   6  13      429.86      435.59     11.33 o 
   1   6  13      270.47      299.58     15.52 o 
   2   6  13      874.38      930.41     18.52 o 
   3   6  13      114.25      151.01     16.02 o 
   4   6  13      622.81      648.48     20.06 o 
   5   6  13      180.10      208.69     12.15 o 
   6   6  13      127.23      127.02     12.89 o 
   7   6  13       25.55       16.71      9.39 o 
 -11   7  13       80.57       59.80     13.18 o 
 -10   7  13        1.02      -12.77     13.64 o 
  -9   7  13      362.13      361.43     46.28 o 
  -8   7  13       92.75       83.86     13.88 o 
  -7   7  13       84.70      102.29     29.23 o 
  -6   7  13       63.56       63.96      3.98 o 
  -5   7  13      167.57      180.08      8.51 o 
  -4   7  13      104.66       96.59     22.42 o 
  -3   7  13      659.96      648.02     17.35 o 
  -2   7  13       15.73       11.53      3.23 o 
  -1   7  13       91.13       90.38      8.96 o 
   0   7  13       16.40       21.89      5.59 o 
   1   7  13     1041.72     1081.36     18.38 o 
   2   7  13        2.09        3.02      5.20 o 
   3   7  13      377.56      385.07     18.02 o 
   4   7  13        1.66       10.36      7.36 o 
   5   7  13      252.11      263.61     14.18 o 
   6   7  13        1.44       -2.04      7.51 o 
 -10   8  13       45.67       46.10     17.19 o 
  -9   8  13       17.66       18.59     11.31 o 
  -8   8  13      575.22      534.10     23.99 o 
  -7   8  13       11.15        2.51     10.38 o 
  -6   8  13      682.56      781.82     30.22 o 
  -5   8  13       57.57       43.81      4.62 o 
  -4   8  13       28.49       29.23     12.99 o 
  -3   8  13      270.58      247.31     12.52 o 
  -2   8  13      665.29      633.55     26.48 o 
  -1   8  13       87.58       87.00      9.26 o 
   0   8  13      315.34      290.57     12.79 o 
   1   8  13        0.30       -1.50      4.61 o 
   2   8  13       44.97       51.19      8.00 o 
   3   8  13        0.03       -6.20      7.89 o 
   4   8  13      434.62      427.54     17.29 o 
   5   8  13       18.83       22.20      8.62 o 
  -9   9  13      480.77      542.00     52.39 o 
  -8   9  13       14.09       12.59     13.73 o 
  -7   9  13        0.09        8.55     14.48 o 
  -6   9  13       26.60       37.64     11.81 o 
  -5   9  13      704.95      730.90     65.67 o 
  -4   9  13       31.45       25.30      8.08 o 
  -3   9  13      148.58      155.16     10.51 o 
  -2   9  13       27.49       20.53      7.78 o 
  -1   9  13       18.14        6.81      7.09 o 
   0   9  13       12.71        9.40      6.43 o 
   1   9  13      782.25      746.92     32.78 o 
   2   9  13       24.67       32.62      8.48 o 
   3   9  13       78.48       64.02      7.93 o 
   4   9  13       97.51      105.97      9.66 o 
  -7  10  13       38.46       41.43     13.37 o 
  -6  10  13      518.58      586.30     26.81 o 
  -5  10  13       17.74       14.51     12.55 o 
  -4  10  13        7.69        6.12     11.15 o 
  -3  10  13        0.12       -4.59      5.34 o 
  -2  10  13      198.01      174.88     12.91 o 
  -1  10  13        0.31       13.00      9.35 o 
   0  10  13      178.94      222.88     16.39 o 
   1  10  13       10.09       10.22     11.93 o 
   2  10  13       20.96        5.58      8.57 o 
   3  10  13       84.10       84.46      8.35 o 
  -5  11  13      375.43      412.49     32.81 o 
  -4  11  13       16.62       -7.63     35.07 o 
  -3  11  13       70.73       61.20     24.93 o 
  -2  11  13       12.40       13.15      9.12 o 
  -1  11  13      123.14      124.28     27.61 o 
   0  11  13        2.25       -0.20      9.23 o 
 -12   0  14      382.63      370.54     18.44 o 
 -10   0  14        1.34       -0.23      4.72 o 
  -8   0  14     3510.17     3427.03     66.14 o 
  -6   0  14      203.93      194.38      8.83 o 
  -4   0  14      170.03      187.55     11.24 o 
  -2   0  14     2249.44     2118.22     43.71 o 
   0   0  14      285.29      314.30     29.84 o 
   2   0  14     2174.64     2015.33     78.14 o 
   4   0  14      673.39      635.05     27.20 o 
   6   0  14      301.92      335.98     23.19 o 
   8   0  14      338.65      308.37     23.56 o 
 -13   1  14       13.20        7.88      5.36 o 
 -12   1  14       38.87       29.03      4.14 o 
 -11   1  14      682.63      666.91     10.75 o 
 -10   1  14      154.20      159.30      6.26 o 
  -9   1  14      348.09      384.37      7.48 o 
  -8   1  14       23.69       28.98      4.41 o 
  -7   1  14      131.83      112.81     15.08 o 
  -6   1  14      375.18      368.87      9.52 o 
  -5   1  14      211.07      240.39      9.20 o 
  -4   1  14      160.71      169.05      7.68 o 
  -3   1  14        6.61       13.79      7.82 o 
  -2   1  14       90.59       89.70      7.68 o 
  -1   1  14     1341.74     1353.17     25.39 o 
   0   1  14       46.26       38.17     10.03 o 
   1   1  14     3681.53     3695.01     59.53 o 
   2   1  14        9.42       12.75      7.12 o 
   3   1  14       65.30       57.32      9.08 o 
   4   1  14      139.82      184.35     18.03 o 
   5   1  14        7.84       11.93      9.02 o 
   6   1  14        0.20       -9.98      9.98 o 
   7   1  14      448.89      502.08     22.10 o 
   8   1  14       49.11       48.72     11.13 o 
 -13   2  14      141.79      147.89     10.14 o 
 -12   2  14      388.82      401.34     13.83 o 
 -11   2  14      130.08      129.03      4.39 o 
 -10   2  14      145.31      149.77      5.06 o 
  -9   2  14      510.01      541.08     10.35 o 
  -8   2  14      322.36      326.91     11.73 o 
  -7   2  14       65.03       68.27      6.78 o 
  -6   2  14      596.93      605.80      8.77 o 
  -5   2  14      852.41      852.81     15.45 o 
  -4   2  14     1106.66     1124.53     21.10 o 
  -3   2  14      921.94      892.62     19.85 o 
  -2   2  14     1291.85     1242.61     21.25 o 
  -1   2  14     1064.81     1095.73     22.11 o 
   0   2  14       42.68       36.74     10.51 o 
   1   2  14      121.52      136.70     10.77 o 
   2   2  14     1160.63     1107.21     25.42 o 
   3   2  14      198.12      188.91     12.08 o 
   4   2  14      442.96      486.28     24.54 o 
   5   2  14      114.56      149.86     12.38 o 
   6   2  14        2.49       12.86      7.73 o 
   7   2  14       46.99       50.64     10.38 o 
   8   2  14       94.72       91.57     12.61 o 
 -13   3  14      107.81      111.36     28.27 o 
 -12   3  14      101.67      112.61     34.30 o 
 -11   3  14      223.83      239.56     17.58 o 
 -10   3  14      234.14      217.99      6.51 o 
  -9   3  14      314.09      327.57      5.91 o 
  -8   3  14       82.24       87.58      7.75 o 
  -7   3  14       24.90       23.29      3.47 o 
  -6   3  14      450.16      459.91      7.89 o 
  -5   3  14     1581.54     1594.94     21.49 o 
  -4   3  14      960.52     1015.74     17.92 o 
  -3   3  14      266.47      230.86     12.21 o 
  -2   3  14       37.43       30.47      6.49 o 
  -1   3  14     1955.61     1819.38     31.85 o 
   0   3  14      388.17      401.18     14.27 o 
   1   3  14     1129.49     1089.70     24.52 o 
   2   3  14        2.65        2.29      7.87 o 
   3   3  14       83.09       71.99     11.78 o 
   4   3  14      437.27      407.21     23.23 o 
   5   3  14       83.83       71.64      9.28 o 
   6   3  14      201.82      194.32     14.37 o 
   7   3  14      271.50      245.63     14.35 o 
   8   3  14       64.07       70.86     12.18 o 
 -12   4  14       42.57       41.92      9.80 o 
 -11   4  14       58.11       64.71     13.78 o 
 -10   4  14       56.23       61.01      5.50 o 
  -9   4  14        1.35        1.82      3.97 o 
  -8   4  14       23.59       25.89      4.28 o 
  -7   4  14      406.91      387.90      8.94 o 
  -6   4  14       30.23       38.21      5.44 o 
  -5   4  14        1.16       -0.52      2.55 o 
  -4   4  14      189.73      187.21     10.10 o 
  -3   4  14     1620.99     1643.60     27.37 o 
  -2   4  14     1626.37     1615.21     28.04 o 
  -1   4  14      104.29      125.26     15.31 o 
   0   4  14       65.47       96.19     13.77 o 
   1   4  14       54.60       54.64      8.20 o 
   2   4  14      642.15      632.70     19.91 o 
   3   4  14      526.54      521.73     14.78 o 
   4   4  14      128.44      136.03     12.71 o 
   5   4  14       60.40       81.25     12.69 o 
   6   4  14       33.17       26.26      9.49 o 
   7   4  14       88.01       71.58     11.57 o 
 -12   5  14       76.09       56.23     11.32 o 
 -11   5  14        4.92       17.54     10.39 o 
 -10   5  14      170.68      169.38     17.80 o 
  -9   5  14       71.75       75.56     12.16 o 
  -8   5  14        6.36       17.56     12.57 o 
  -7   5  14        0.96        1.67      1.64 o 
  -6   5  14      147.13      135.96      8.76 o 
  -5   5  14      974.22      929.27     26.10 o 
  -4   5  14     1516.23     1512.37     23.99 o 
  -3   5  14      107.32      105.76      8.08 o 
  -2   5  14       35.90       34.10      7.73 o 
  -1   5  14      733.77      743.26     16.88 o 
   0   5  14      462.75      498.34     20.58 o 
   1   5  14      702.06      687.63     14.37 o 
   2   5  14      188.14      187.32     18.63 o 
   3   5  14      272.31      303.81     18.06 o 
   4   5  14      128.06      137.97     11.30 o 
   5   5  14      188.34      193.45     11.80 o 
   6   5  14      313.02      326.21     16.82 o 
   7   5  14       59.81       55.92     10.15 o 
 -11   6  14       16.14        0.70      8.32 o 
 -10   6  14        3.50       -1.48      8.13 o 
  -9   6  14      303.86      376.62     18.43 o 
  -8   6  14       34.13       31.22      9.89 o 
  -7   6  14     1143.79     1096.83     22.58 o 
  -6   6  14        0.40       -0.89      4.04 o 
  -5   6  14        2.88        2.17      5.68 o 
  -4   6  14      182.51      199.49     19.20 o 
  -3   6  14      990.66      970.67     20.54 o 
  -2   6  14      411.67      415.25     13.65 o 
  -1   6  14      718.73      707.70     14.02 o 
   0   6  14       54.37       53.39      8.85 o 
   1   6  14      492.73      486.62     12.18 o 
   2   6  14      249.72      285.43     11.31 o 
   3   6  14      267.59      244.27     12.27 o 
   4   6  14      189.49      221.44     16.57 o 
   5   6  14      130.35      137.97     11.25 o 
   6   6  14       10.20       11.39      7.71 o 
 -11   7  14        4.14        0.82      9.23 o 
 -10   7  14      357.37      350.00     20.31 o 
  -9   7  14       14.40       15.55     11.80 o 
  -8   7  14        7.53        5.77      9.27 o 
  -7   7  14       83.46      103.49     15.34 o 
  -6   7  14      309.84      321.12     16.87 o 
  -5   7  14        0.34       -2.32      4.46 o 
  -4   7  14      550.88      553.44     12.66 o 
  -3   7  14        3.36        4.95      7.33 o 
  -2   7  14       62.68       53.71      4.40 o 
  -1   7  14       30.03       33.42      5.96 o 
   0   7  14      405.88      404.12     12.97 o 
   1   7  14       39.46       33.57      7.15 o 
   2   7  14      183.31      207.32     18.18 o 
   3   7  14        9.47       15.08      6.58 o 
   4   7  14      145.08      165.65     11.11 o 
   5   7  14        0.16        6.28      6.94 o 
 -10   8  14        5.89       11.51     11.24 o 
  -9   8  14      383.40      385.41     24.82 o 
  -8   8  14        3.21       -5.12     10.72 o 
  -7   8  14      567.02      563.35     28.08 o 
  -6   8  14        3.35       -3.12     10.40 o 
  -5   8  14       29.17       28.46      3.96 o 
  -4   8  14       57.81       63.51     12.38 o 
  -3   8  14      115.10      124.11      8.32 o 
  -2   8  14       36.57       35.36      9.19 o 
  -1   8  14      338.37      334.89     20.31 o 
   0   8  14       62.76       59.44      7.50 o 
   1   8  14       33.79       28.91      6.94 o 
   2   8  14       23.39       34.97      8.42 o 
   3   8  14      675.25      693.51     24.26 o 
   4   8  14       89.29       93.68      9.39 o 
   5   8  14       12.76       29.83     11.30 o 
  -8   9  14        4.77        2.96     10.47 o 
  -7   9  14        1.87        7.40     10.57 o 
  -6   9  14      308.01      318.50     30.04 o 
  -5   9  14       36.77       38.25     28.09 o 
  -4   9  14      393.18      402.79     13.43 o 
  -3   9  14      122.05      132.41      9.20 o 
  -2   9  14       18.60       21.07      8.66 o 
  -1   9  14        0.90       -2.64      6.53 o 
   0   9  14      360.91      402.65     21.32 o 
   1   9  14       82.69       78.83      6.82 o 
   2   9  14      103.65      111.88     14.17 o 
   3   9  14       32.86       49.45      7.55 o 
  -7  10  14      241.14      265.28     28.13 o 
  -6  10  14        0.65        1.56     12.76 o 
  -5  10  14        0.21       35.90     14.58 o 
  -4  10  14       18.00       30.01     13.81 o 
  -3  10  14      221.27      230.03     11.23 o 
  -2  10  14        6.64       -0.86      6.86 o 
  -1  10  14       65.03       54.23     11.52 o 
   0  10  14       44.48       39.07     11.27 o 
   1  10  14        1.01        7.90     10.15 o 
 -13   0  15      502.00      509.51     28.03 o 
 -11   0  15       51.42       57.70      7.32 o 
  -9   0  15     1688.11     1779.29     37.95 o 
  -7   0  15      271.13      266.02     11.47 o 
  -5   0  15     5296.67     5296.67     99.79 o 
  -3   0  15     1976.46     1899.93     57.31 o 
  -1   0  15      245.50      220.72     66.98 o 
   1   0  15     2440.49     2492.00     66.73 o 
   3   0  15      393.09      366.92     21.55 o 
   5   0  15       33.72       39.70     17.79 o 
   7   0  15       93.40       94.96     22.43 o 
 -13   1  15        0.28        1.20      5.43 o 
 -12   1  15      643.83      641.58     14.74 o 
 -11   1  15       61.54       60.50      5.15 o 
 -10   1  15      514.68      520.31     11.55 o 
  -9   1  15       49.93       54.30      5.19 o 
  -8   1  15      152.36      158.43     10.92 o 
  -7   1  15      347.75      339.24      7.36 o 
  -6   1  15       11.23       13.80      3.50 o 
  -5   1  15      294.84      251.03     17.67 o 
  -4   1  15        1.19        0.71      5.38 o 
  -3   1  15       15.33        9.03      6.76 o 
  -2   1  15      363.69      365.21     20.80 o 
  -1   1  15      129.95      130.41     11.58 o 
   0   1  15     2576.56     2456.12     39.31 o 
   1   1  15      176.68      147.95     10.62 o 
   2   1  15       12.63       14.17      9.29 o 
   3   1  15      246.54      237.64     14.83 o 
   4   1  15      626.05      611.61     20.00 o 
   5   1  15       40.41       46.46     10.41 o 
   6   1  15      143.44      174.84     18.94 o 
   7   1  15        8.70       12.63      9.40 o 
 -13   2  15      373.71      364.26     11.88 o 
 -12   2  15      171.29      175.61     12.71 o 
 -11   2  15       53.22       69.72     12.10 o 
 -10   2  15      375.31      342.61      6.98 o 
  -9   2  15      438.91      438.38      9.97 o 
  -8   2  15       22.52       20.16      5.76 o 
  -7   2  15      194.14      182.33      7.91 o 
  -6   2  15      893.57      904.58     13.96 o 
  -5   2  15      117.14      111.86      9.76 o 
  -4   2  15      122.91      127.39      8.62 o 
  -3   2  15     1346.61     1307.60     21.75 o 
  -2   2  15      646.19      612.13     16.50 o 
  -1   2  15       52.58       42.70      8.98 o 
   0   2  15       27.77       25.36      7.22 o 
   1   2  15     1063.36     1039.57     22.32 o 
   2   2  15      403.48      403.13     18.67 o 
   3   2  15      973.04      954.62     26.20 o 
   4   2  15        0.79        3.05     11.48 o 
   5   2  15       14.00       23.98     10.31 o 
   6   2  15       33.86       33.14     13.16 o 
   7   2  15      186.93      206.67     15.20 o 
 -12   3  15      333.88      383.81     13.61 o 
 -11   3  15      243.50      232.34      9.18 o 
 -10   3  15      340.81      303.44     10.03 o 
  -9   3  15        0.25        0.79      3.24 o 
  -8   3  15       37.40       42.45      5.08 o 
  -7   3  15      877.68      864.13     12.66 o 
  -6   3  15     1296.60     1291.52     16.28 o 
  -5   3  15      285.77      292.71      8.86 o 
  -4   3  15      217.34      227.96     12.24 o 
  -3   3  15      335.33      277.28     10.74 o 
  -2   3  15     1483.97     1414.08     23.79 o 
  -1   3  15      402.77      381.19     12.84 o 
   0   3  15     1016.52      947.54     22.57 o 
   1   3  15       85.83       70.32     10.05 o 
   2   3  15        1.62       -2.64      8.42 o 
   3   3  15      263.11      276.39     14.50 o 
   4   3  15      596.06      563.72     21.64 o 
   5   3  15      396.67      449.08     20.57 o 
   6   3  15      175.78      210.94     14.10 o 
   7   3  15       17.96       19.63      9.20 o 
 -12   4  15       40.46       44.92     11.04 o 
 -11   4  15       47.24       23.67     10.01 o 
 -10   4  15      127.27      126.86      7.14 o 
  -9   4  15      396.60      332.44     13.38 o 
  -8   4  15       89.50       89.67      8.08 o 
  -7   4  15       42.77       44.93      3.85 o 
  -6   4  15       33.51       24.36      3.14 o 
  -5   4  15      698.79      724.53     11.18 o 
  -4   4  15      721.91      745.51     18.33 o 
  -3   4  15     1704.90     1684.33     28.13 o 
  -2   4  15       87.35       78.92      7.63 o 
  -1   4  15      936.33      887.62     20.21 o 
   0   4  15        0.78       -4.62      7.85 o 
   1   4  15       84.03       68.97      9.14 o 
   2   4  15      191.32      218.88     24.71 o 
   3   4  15      495.94      549.01     18.88 o 
   4   4  15       16.66       23.64      8.22 o 
   5   4  15        3.04        6.68      7.29 o 
   6   4  15       64.27       55.55     10.02 o 
   7   4  15      182.75      180.39     15.06 o 
 -12   5  15      139.81      160.38     29.25 o 
 -11   5  15      252.39      289.33     21.43 o 
 -10   5  15      249.57      266.58     15.84 o 
  -9   5  15        0.73       -0.92      8.37 o 
  -8   5  15        4.17        5.15      1.94 o 
  -7   5  15      403.57      391.25     15.72 o 
  -6   5  15      618.32      565.04     16.42 o 
  -5   5  15      335.31      307.38     10.59 o 
  -4   5  15       45.26       44.88      8.72 o 
  -3   5  15       37.95       42.58      7.03 o 
  -2   5  15      263.72      283.25     12.25 o 
  -1   5  15      378.24      396.28     21.54 o 
   0   5  15      114.65      111.44     10.39 o 
   1   5  15       52.00       42.45      6.55 o 
   2   5  15       71.79       72.25      8.82 o 
   3   5  15       77.31       95.56      9.48 o 
   4   5  15      348.30      391.20     16.08 o 
   5   5  15      473.04      491.87     19.28 o 
   6   5  15       43.11       40.13     10.10 o 
 -11   6  15        0.22       -7.42      9.51 o 
 -10   6  15      222.14      237.65     32.17 o 
  -9   6  15      112.96      173.46     14.85 o 
  -8   6  15      381.07      368.76     21.46 o 
  -7   6  15       30.24       45.90      4.49 o 
  -6   6  15      102.48      114.64      7.40 o 
  -5   6  15       14.75       17.10      4.60 o 
  -4   6  15      434.00      424.94     13.75 o 
  -3   6  15      220.23      206.79     10.34 o 
  -2   6  15      684.58      679.30     12.11 o 
  -1   6  15       10.53        7.87      5.75 o 
   0   6  15      206.98      191.67      8.51 o 
   1   6  15      685.42      677.89     22.90 o 
   2   6  15      247.44      247.83     20.26 o 
   3   6  15        0.63        2.41      5.78 o 
   4   6  15       10.50        5.38      8.17 o 
   5   6  15       15.97        8.43      7.45 o 
 -10   7  15       35.68       52.49     17.35 o 
  -9   7  15       36.19       28.86     13.34 o 
  -8   7  15       10.16        3.04     12.38 o 
  -7   7  15      614.07      660.93     35.29 o 
  -6   7  15       19.15       11.78     11.43 o 
  -5   7  15      240.35      263.02     10.69 o 
  -4   7  15        5.11        8.45      5.58 o 
  -3   7  15       16.31        5.93      5.26 o 
  -2   7  15       18.10       17.27      6.40 o 
  -1   7  15      737.94      712.46     26.06 o 
   0   7  15       37.13       39.85      7.72 o 
   1   7  15      150.66      159.55     11.55 o 
   2   7  15       71.44       65.78      9.07 o 
   3   7  15      136.77      125.60     11.23 o 
   4   7  15       64.97       55.37      9.27 o 
   5   7  15       67.86       61.14     10.70 o 
  -9   8  15        3.12        1.25      9.78 o 
  -8   8  15      324.08      402.22     61.37 o 
  -7   8  15        7.20        5.00     11.43 o 
  -6   8  15        1.05       29.78     28.87 o 
  -5   8  15       53.34       40.34      7.32 o 
  -4   8  15      366.72      348.45     16.62 o 
  -3   8  15       18.54       19.64     12.59 o 
  -2   8  15      381.52      348.25     36.71 o 
  -1   8  15        0.83        5.01      6.39 o 
   0   8  15       33.92       29.15      6.16 o 
   1   8  15       12.51       14.84      5.73 o 
   2   8  15      502.87      480.02     14.85 o 
   3   8  15       54.46       56.58      8.62 o 
   4   8  15       10.57        1.81      7.27 o 
  -8   9  15       74.93       74.27     17.41 o 
  -7   9  15      189.07      225.91     19.00 o 
  -6   9  15       40.17       42.31     15.18 o 
  -5   9  15      300.83      328.84     55.65 o 
  -4   9  15       20.06       14.48      5.66 o 
  -3   9  15        2.06        9.59      6.18 o 
  -2   9  15        1.13        5.44      6.73 o 
  -1   9  15      286.70      282.47     22.86 o 
   0   9  15       26.75       28.43      9.06 o 
   1   9  15      100.39       81.22     12.44 o 
   2   9  15        8.63        6.86      5.75 o 
  -5  10  15        3.83       -3.82     19.68 o 
  -4  10  15      375.13      496.15     77.07 o 
  -3  10  15       59.46       52.58      7.89 o 
  -2  10  15       33.75       27.37      8.11 o 
  -1  10  15       10.24       11.87      9.75 o 
   0  10  15       13.93       17.74      9.22 o 
 -12   0  16        9.64        3.87      4.86 o 
 -10   0  16     1329.88     1363.56     28.31 o 
  -8   0  16      574.08      628.60     30.84 o 
  -6   0  16      190.72      206.97     14.13 o 
  -4   0  16       22.64       18.34      7.96 o 
  -2   0  16      710.00      651.02     35.55 o 
   0   0  16     2316.28     2214.33     53.12 o 
   2   0  16      499.10      482.39     29.16 o 
   4   0  16      172.56      176.33     19.35 o 
   6   0  16      125.42      133.86     20.54 o 
 -13   1  16      354.56      346.59     20.75 o 
 -12   1  16       46.44       48.99      7.76 o 
 -11   1  16      456.88      421.90      8.64 o 
 -10   1  16        1.35        1.99      3.64 o 
  -9   1  16       77.72       64.35      6.88 o 
  -8   1  16       20.77       15.43      4.86 o 
  -7   1  16     1064.15     1076.52     17.77 o 
  -6   1  16       44.59       47.33      6.17 o 
  -5   1  16       50.11       60.63      7.76 o 
  -4   1  16      352.21      345.00     12.99 o 
  -3   1  16      610.54      623.51     15.69 o 
  -2   1  16       62.56       50.10      8.74 o 
  -1   1  16     1628.54     1563.59     29.43 o 
   0   1  16      244.50      209.30     11.70 o 
   1   1  16        0.40        0.51      7.33 o 
   2   1  16      388.12      402.05     17.52 o 
   3   1  16     1034.44      958.91     29.71 o 
   4   1  16       99.33      110.63     13.47 o 
   5   1  16        3.44       -3.96     10.22 o 
   6   1  16        4.57        8.87      9.64 o 
   7   1  16        5.42       17.33     10.31 o 
 -12   2  16        1.19        2.89      5.60 o 
 -11   2  16       16.22        5.65      5.82 o 
 -10   2  16      444.07      461.42      9.35 o 
  -9   2  16       16.73        9.81      4.55 o 
  -8   2  16     1393.03     1395.83     20.69 o 
  -7   2  16        0.09       -2.39      3.36 o 
  -6   2  16      516.22      512.66      9.21 o 
  -5   2  16        8.42        8.65      7.25 o 
  -4   2  16       14.69       17.85      5.54 o 
  -3   2  16     1491.14     1427.81     25.71 o 
  -2   2  16      163.46      160.86     10.09 o 
  -1   2  16       13.60       17.07      8.15 o 
   0   2  16      912.22      891.92     24.62 o 
   1   2  16      382.13      353.03     14.59 o 
   2   2  16      696.29      681.42     22.19 o 
   3   2  16        3.55       21.10      9.00 o 
   4   2  16       43.87       37.34     12.50 o 
   5   2  16        1.41        0.94      7.93 o 
   6   2  16      381.00      407.23     24.95 o 
 -12   3  16       58.72       51.95      7.22 o 
 -11   3  16      364.44      386.16     12.52 o 
 -10   3  16        6.24        1.72      5.37 o 
  -9   3  16        2.73        6.37      4.18 o 
  -8   3  16      211.52      223.77     11.07 o 
  -7   3  16      312.11      323.33      7.15 o 
  -6   3  16      149.38      146.08      7.57 o 
  -5   3  16      352.57      360.56     13.14 o 
  -4   3  16      664.21      644.26     17.80 o 
  -3   3  16       37.87       50.08      6.78 o 
  -2   3  16      271.43      264.74     12.01 o 
  -1   3  16      201.46      236.27     12.20 o 
   0   3  16      240.40      245.84     17.36 o 
   1   3  16        4.77       -2.60      6.72 o 
   2   3  16      235.05      247.66     22.28 o 
   3   3  16     1187.37     1244.72     32.66 o 
   4   3  16      559.29      553.16     22.68 o 
   5   3  16      242.18      234.34     13.92 o 
   6   3  16        1.03        5.94     10.50 o 
 -12   4  16        4.36        4.61      7.93 o 
 -11   4  16        1.72        4.05      7.65 o 
 -10   4  16      438.66      444.40     31.56 o 
  -9   4  16      485.96      469.48     11.05 o 
  -8   4  16      363.39      343.70      7.60 o 
  -7   4  16       93.98       96.29      7.94 o 
  -6   4  16      243.28      246.30      9.47 o 
  -5   4  16      804.02      745.55     18.26 o 
  -4   4  16      283.17      301.73     14.53 o 
  -3   4  16       74.56       87.27      8.54 o 
  -2   4  16       10.88        3.26      5.44 o 
  -1   4  16      332.33      332.34     14.23 o 
   0   4  16      220.00      224.84     13.19 o 
   1   4  16      463.04      411.39     17.54 o 
   2   4  16      418.33      394.89     22.57 o 
   3   4  16      103.87       96.00     18.07 o 
   4   4  16        0.19       -0.22      6.61 o 
   5   4  16      201.21      195.65     15.19 o 
   6   4  16      187.55      175.46     15.71 o 
 -11   5  16       86.52       88.89     12.45 o 
 -10   5  16        0.29        2.19      8.00 o 
  -9   5  16        0.17       -7.67      8.51 o 
  -8   5  16      400.55      435.61     22.04 o 
  -7   5  16      309.27      288.46      8.68 o 
  -6   5  16      632.70      599.18     16.74 o 
  -5   5  16      144.29      134.81      5.84 o 
  -4   5  16      331.27      288.96     16.44 o 
  -3   5  16        9.25        7.38      6.42 o 
  -2   5  16      464.42      512.55     25.93 o 
  -1   5  16       85.00      107.71     12.15 o 
   0   5  16      218.79      233.13     18.39 o 
   1   5  16        9.96       18.96      6.13 o 
   2   5  16       67.71       57.04      9.64 o 
   3   5  16      445.72      452.85     15.14 o 
   4   5  16      186.99      195.26     15.45 o 
   5   5  16       75.22       60.97     10.82 o 
 -11   6  16       10.34        2.74     15.39 o 
 -10   6  16      167.80      195.51     16.18 o 
  -9   6  16      524.41      561.21     22.59 o 
  -8   6  16        2.67        2.82     11.93 o 
  -7   6  16       31.69       34.62     12.50 o 
  -6   6  16       15.17       12.10      3.79 o 
  -5   6  16      408.29      376.61     12.30 o 
  -4   6  16       26.63       30.72      3.48 o 
  -3   6  16       93.04       92.14     12.58 o 
  -2   6  16      145.76      135.02     13.01 o 
  -1   6  16        0.40       -4.25      4.25 o 
   0   6  16      504.66      486.56     15.94 o 
   1   6  16      226.66      229.71     10.10 o 
   2   6  16       10.00        7.91      6.97 o 
   3   6  16       61.75       69.68      9.32 o 
   4   6  16        1.22       -7.91      8.25 o 
   5   6  16      156.74      164.75     15.38 o 
 -10   7  16       16.48       11.01     12.43 o 
  -9   7  16        0.02       -7.54     10.21 o 
  -8   7  16      489.23      519.95     27.06 o 
  -7   7  16       19.40       41.90     13.63 o 
  -6   7  16      152.37      138.99      8.49 o 
  -5   7  16       25.90       36.73      8.72 o 
  -4   7  16       62.15       72.51     13.76 o 
  -3   7  16       25.95       34.52      9.53 o 
  -2   7  16      850.10      791.36     47.49 o 
  -1   7  16       55.27       55.77      7.91 o 
   0   7  16       51.94       46.43      8.09 o 
   1   7  16       59.33       51.44      8.32 o 
   2   7  16       19.39       32.24      7.47 o 
   3   7  16       29.14       25.95      9.50 o 
   4   7  16       66.47       65.45     10.96 o 
  -8   8  16       22.76       38.60     22.17 o 
  -7   8  16        8.53       -0.37     18.17 o 
  -6   8  16       19.49       27.27     16.40 o 
  -5   8  16      305.21      294.86     25.71 o 
  -4   8  16        0.40       -1.50      4.97 o 
  -3   8  16      436.33      457.22     14.72 o 
  -2   8  16        9.01       16.75      7.41 o 
  -1   8  16      153.68      174.04     30.79 o 
   0   8  16        1.05       -6.56      7.30 o 
   1   8  16      207.94      208.37     14.81 o 
   2   8  16       15.73       19.17      6.63 o 
   3   8  16        0.57        7.09      6.95 o 
  -7   9  16        1.24       10.64     16.52 o 
  -6   9  16      167.55      180.65     21.26 o 
  -5   9  16        7.67      -12.97     15.33 o 
  -4   9  16        4.72      321.86    194.33 o 
  -3   9  16        1.26       -0.70      7.10 o 
  -2   9  16      323.90      307.37     17.69 o 
  -1   9  16       30.07       20.01      8.00 o 
   0   9  16       28.72       18.55      9.75 o 
   1   9  16        0.34        1.07      8.12 o 
 -11   0  17     1312.66     1301.97     26.09 o 
  -9   0  17      379.72      376.57     18.01 o 
  -7   0  17        4.93        1.95      4.81 o 
  -5   0  17      630.66      602.41     19.41 o 
  -3   0  17        1.89       10.62      8.42 o 
  -1   0  17     1063.45      998.11     30.87 o 
   1   0  17      437.16      553.77     25.62 o 
   3   0  17       32.16       32.00     16.70 o 
   5   0  17      820.91      876.00     62.63 o 
 -12   1  17      616.54      617.50     14.19 o 
 -11   1  17       40.88       47.19      5.86 o 
 -10   1  17      110.71      116.61      5.84 o 
  -9   1  17       41.90       45.19      6.53 o 
  -8   1  17     1239.89     1272.73     23.06 o 
  -7   1  17       34.77       30.81      4.63 o 
  -6   1  17      174.00      184.22      9.69 o 
  -5   1  17        0.27       -4.37      6.01 o 
  -4   1  17      329.09      338.23     13.14 o 
  -3   1  17       70.51       75.86      9.47 o 
  -2   1  17      915.96      843.99     27.46 o 
  -1   1  17       79.86       73.32      8.96 o 
   0   1  17        7.80       11.09      8.84 o 
   1   1  17       90.58       91.47     11.60 o 
   2   1  17      594.56      577.57     29.93 o 
   3   1  17        2.16        1.88     11.86 o 
   4   1  17      181.16      182.68     16.16 o 
   5   1  17      115.84      120.48     15.60 o 
   6   1  17      371.96      394.59     21.30 o 
 -12   2  17        6.53        6.12     11.24 o 
 -11   2  17      844.49      863.98     24.64 o 
 -10   2  17      183.18      194.13     10.07 o 
  -9   2  17      479.97      486.68     14.95 o 
  -8   2  17        5.30        5.35      5.61 o 
  -7   2  17       43.84       40.00      4.59 o 
  -6   2  17      133.58      139.25      6.25 o 
  -5   2  17      457.69      475.38     22.73 o 
  -4   2  17      952.05      960.81     19.61 o 
  -3   2  17      164.55      153.24      9.36 o 
  -2   2  17        2.45        2.37      5.69 o 
  -1   2  17      136.15      118.90      9.94 o 
   0   2  17      106.62       90.03     10.73 o 
   1   2  17      737.98      741.77     22.73 o 
   2   2  17        1.14        4.54      8.28 o 
   3   2  17       34.93       42.12     12.97 o 
   4   2  17       33.67       42.59     11.06 o 
   5   2  17      384.67      358.74     21.12 o 
   6   2  17        0.56        7.29      8.81 o 
 -12   3  17      132.36      103.60     17.48 o 
 -11   3  17      105.37      131.81     12.55 o 
 -10   3  17       15.54       10.96      7.62 o 
  -9   3  17      162.88      150.79      7.18 o 
  -8   3  17      714.56      688.54     15.73 o 
  -7   3  17      156.03      159.71     11.23 o 
  -6   3  17      292.18      296.09     14.66 o 
  -5   3  17        0.47        7.82      5.74 o 
  -4   3  17      114.47      126.23     15.53 o 
  -3   3  17      181.82      194.73     18.51 o 
  -2   3  17       16.40       18.34      8.84 o 
  -1   3  17       11.15       11.85      7.52 o 
   0   3  17       16.02       23.23      8.87 o 
   1   3  17       37.57       23.91      9.55 o 
   2   3  17      208.43      257.26     25.62 o 
   3   3  17      381.15      407.43     20.27 o 
   4   3  17      590.41      609.41     25.47 o 
   5   3  17       20.95       24.39      9.88 o 
 -11   4  17      384.63      376.32     17.47 o 
 -10   4  17      175.54      175.37     13.41 o 
  -9   4  17      251.71      222.16     25.97 o 
  -8   4  17       12.22       22.13      7.18 o 
  -7   4  17      132.32      131.03      5.61 o 
  -6   4  17      931.89      964.00     24.00 o 
  -5   4  17      301.38      305.26     10.53 o 
  -4   4  17      143.66      181.34     18.30 o 
  -3   4  17      192.49      203.22      9.98 o 
  -2   4  17        0.34        7.83      6.25 o 
  -1   4  17       83.12       85.31     10.00 o 
   0   4  17      263.01      251.55     13.21 o 
   1   4  17      271.12      286.35     22.35 o 
   2   4  17      250.65      276.19     18.91 o 
   3   4  17       15.56       15.29      7.64 o 
   4   4  17      297.42      329.47     21.49 o 
   5   4  17       63.54       40.77     10.01 o 
 -11   5  17       28.07       36.53     12.15 o 
 -10   5  17       18.78       17.24      9.77 o 
  -9   5  17      109.45      103.61     15.10 o 
  -8   5  17      260.46      293.12     38.00 o 
  -7   5  17      628.17      607.90     26.70 o 
  -6   5  17      104.73      108.18      8.14 o 
  -5   5  17      104.19       92.23      6.90 o 
  -4   5  17        1.98       13.30      5.85 o 
  -3   5  17      262.42      294.80     12.20 o 
  -2   5  17       10.52       23.09      7.15 o 
  -1   5  17      453.34      450.36     17.06 o 
   0   5  17        4.44       13.17      8.20 o 
   1   5  17       43.19       34.90      8.49 o 
   2   5  17      176.11      165.77     11.95 o 
   3   5  17      253.06      244.88     12.86 o 
   4   5  17      274.35      319.30     15.15 o 
 -10   6  17       90.65       62.32     17.05 o 
  -9   6  17       97.09       94.60     13.70 o 
  -8   6  17        3.91        4.19     10.51 o 
  -7   6  17       14.75       15.82     14.19 o 
  -6   6  17      158.15      152.90     13.76 o 
  -5   6  17      174.93      165.48     12.70 o 
  -4   6  17      326.34      303.45     22.19 o 
  -3   6  17       12.76       15.24      5.36 o 
  -2   6  17        7.71        4.85      5.76 o 
  -1   6  17      111.01      139.75      9.67 o 
   0   6  17      190.01      199.09     21.03 o 
   1   6  17       29.90       16.22      6.71 o 
   2   6  17      180.61      171.34     15.84 o 
   3   6  17        0.64       -5.05      6.65 o 
   4   6  17      151.98      187.96     23.78 o 
  -9   7  17      243.07      272.38     43.34 o 
  -8   7  17       10.78       17.53     12.96 o 
  -7   7  17      124.22      121.15     17.37 o 
  -6   7  17      194.77      236.51     61.80 o 
  -5   7  17       19.37       13.98      5.24 o 
  -4   7  17        1.89       -0.76      5.64 o 
  -3   7  17      470.81      470.16     15.99 o 
  -2   7  17       14.36       11.83      7.19 o 
  -1   7  17      252.84      234.12     22.24 o 
   0   7  17        0.04        4.53      4.91 o 
   1   7  17        2.23        2.85      6.04 o 
   2   7  17       12.88        5.84      6.92 o 
   3   7  17      102.63      106.95     10.15 o 
  -8   8  17        3.71       -4.94     12.48 o 
  -7   8  17        0.35      -10.43     12.98 o 
  -6   8  17      141.97      129.50     24.43 o 
  -5   8  17       14.82        1.19     17.89 o 
  -4   8  17      321.69      344.83     14.32 o 
  -3   8  17        0.68       -8.83      8.83 o 
  -2   8  17       28.03       27.13     10.85 o 
  -1   8  17       19.13       13.09      8.69 o 
   0   8  17      342.04      354.73     23.34 o 
   1   8  17        0.75       -0.42      8.99 o 
  -5   9  17       69.26       90.71     25.41 o 
  -4   9  17        1.47       -2.30      7.69 o 
  -3   9  17      265.56      270.40     18.99 o 
  -2   9  17        6.88        4.01      9.63 o 
  -1   9  17      171.81      187.31     12.84 o 
 -12   0  18      276.04      236.20     16.70 o 
 -10   0  18      868.17      892.97     23.15 o 
  -8   0  18      326.68      339.53     14.16 o 
  -6   0  18     2030.35     2050.18     51.77 o 
  -4   0  18        5.58       12.53      8.67 o 
  -2   0  18      668.17      664.27     39.96 o 
   0   0  18      467.40      477.58     39.60 o 
   2   0  18       13.65       13.33     12.47 o 
   4   0  18      420.70      432.23     51.83 o 
 -12   1  18       13.83       19.97      7.98 o 
 -11   1  18        5.48        6.63      5.83 o 
 -10   1  18       73.68       79.45      8.34 o 
  -9   1  18     1161.53     1144.00     18.54 o 
  -8   1  18        0.35        3.38      5.03 o 
  -7   1  18      505.46      521.58     14.25 o 
  -6   1  18        9.83        3.85      5.64 o 
  -5   1  18      602.06      618.23     18.85 o 
  -4   1  18       19.58       19.28      6.96 o 
  -3   1  18      943.96      922.87     21.56 o 
  -2   1  18       12.05        4.98      7.25 o 
  -1   1  18       91.81       91.23     10.80 o 
   0   1  18       68.33       61.31     10.59 o 
   1   1  18      343.16      367.72     17.64 o 
   2   1  18        0.83        4.63      8.04 o 
   3   1  18      127.13      115.97     14.44 o 
   4   1  18       51.77       48.87     13.03 o 
   5   1  18      147.48      156.43     17.57 o 
 -11   2  18      144.97      138.10     15.58 o 
 -10   2  18      781.59      792.23     35.56 o 
  -9   2  18        1.01       -1.50      4.27 o 
  -8   2  18      312.40      345.01     17.60 o 
  -7   2  18      230.95      249.54      7.70 o 
  -6   2  18     1432.97     1423.77     23.26 o 
  -5   2  18        0.94       -6.85      6.85 o 
  -4   2  18       35.36       35.98      8.89 o 
  -3   2  18       19.42       29.68      7.15 o 
  -2   2  18        2.53        1.48     10.40 o 
  -1   2  18        0.89        4.67      6.65 o 
   0   2  18      982.73      983.45     26.32 o 
   1   2  18       30.51       30.57     10.26 o 
   2   2  18       37.30       26.36     10.37 o 
   3   2  18        2.81        3.11      8.46 o 
   4   2  18      285.19      272.35     23.33 o 
   5   2  18       33.48       41.22     13.41 o 
 -11   3  18       70.11       55.74      9.90 o 
 -10   3  18       88.61       97.90     14.88 o 
  -9   3  18      624.56      587.41     12.16 o 
  -8   3  18      119.39      115.51      6.06 o 
  -7   3  18      413.75      412.74      9.88 o 
  -6   3  18        4.09        4.09      4.90 o 
  -5   3  18      355.58      386.91     17.61 o 
  -4   3  18       14.24       15.03      6.72 o 
  -3   3  18       49.49       52.33      7.75 o 
  -2   3  18        3.09       13.34      7.05 o 
  -1   3  18       34.12       27.79      9.54 o 
   0   3  18        0.27       -4.02      9.13 o 
   1   3  18      221.35      223.76     15.24 o 
   2   3  18      265.53      286.85     19.85 o 
   3   3  18      230.02      247.39     17.95 o 
   4   3  18       10.27       -6.40     10.43 o 
 -11   4  18       50.55       55.98     12.55 o 
 -10   4  18      230.90      216.25     16.82 o 
  -9   4  18       74.33       74.57     16.54 o 
  -8   4  18       13.37       10.31      3.42 o 
  -7   4  18      660.00      640.65     19.35 o 
  -6   4  18      468.95      485.86     17.10 o 
  -5   4  18      162.01      174.66     11.05 o 
  -4   4  18       48.75       35.46      7.59 o 
  -3   4  18        6.82        4.25      6.30 o 
  -2   4  18       55.97       47.74      8.36 o 
  -1   4  18      371.58      381.80     23.66 o 
   0   4  18      235.63      271.54     13.96 o 
   1   4  18      121.53      109.55     12.63 o 
   2   4  18        8.02        5.36      9.28 o 
   3   4  18       63.11       51.62     10.96 o 
   4   4  18      195.21      227.24     15.04 o 
 -10   5  18       33.34       40.20     20.22 o 
  -9   5  18       99.69      168.57     41.69 o 
  -8   5  18      316.33      309.28     39.01 o 
  -7   5  18      136.86      142.49      9.40 o 
  -6   5  18       39.70       28.06      6.94 o 
  -5   5  18       20.34       23.44      4.61 o 
  -4   5  18      395.96      410.63     33.09 o 
  -3   5  18       48.83       56.92     10.09 o 
  -2   5  18      295.70      274.01     14.76 o 
  -1   5  18        5.26       -1.96      7.85 o 
   0   5  18        8.02       13.65      8.72 o 
   1   5  18       38.24       33.25      8.38 o 
   2   5  18      219.83      188.20     16.72 o 
   3   5  18      224.83      235.14     18.43 o 
  -9   6  18        8.00       30.86     14.14 o 
  -8   6  18        1.99       18.86     12.49 o 
  -7   6  18      388.68      409.61     24.32 o 
  -6   6  18      260.49      253.82     14.73 o 
  -5   6  18      370.90      376.44     18.77 o 
  -4   6  18       98.63      120.40      8.67 o 
  -3   6  18       91.25       91.00      7.39 o 
  -2   6  18        1.34       -0.56      4.21 o 
  -1   6  18      532.07      555.78     20.71 o 
   0   6  18       15.57       18.39      7.73 o 
   1   6  18      130.21      134.82      9.98 o 
   2   6  18        0.01        8.07      9.26 o 
   3   6  18        9.54        6.26     11.57 o 
  -8   7  18      152.13      146.18     23.34 o 
  -7   7  18       14.03       17.39     13.18 o 
  -6   7  18        4.81       12.18     14.69 o 
  -5   7  18        5.13        9.17      5.52 o 
  -4   7  18      642.44      672.36     28.12 o 
  -3   7  18       61.29       68.67      9.78 o 
  -2   7  18      312.28      284.71     15.23 o 
  -1   7  18        4.92       22.25      8.97 o 
   0   7  18       33.76       30.87      6.39 o 
   1   7  18        1.24       10.37      6.21 o 
  -6   8  18       26.94       29.51     15.08 o 
  -5   8  18       65.75       57.02     25.77 o 
  -4   8  18        0.00       11.19      7.22 o 
  -3   8  18       10.16        8.10      7.02 o 
  -2   8  18        8.96       16.89      9.20 o 
  -1   8  18      329.07      325.39     22.84 o 
   0   8  18        0.01        1.43     10.74 o 
 -11   0  19       97.01       67.22     10.40 o 
  -9   0  19      278.09      279.79     13.77 o 
  -7   0  19      747.94      744.53     22.61 o 
  -5   0  19      437.04      437.63     19.27 o 
  -3   0  19      275.55      246.41     17.04 o 
  -1   0  19      302.14      282.87     31.14 o 
   1   0  19      219.10      205.61     24.13 o 
   3   0  19      403.51      423.58     43.42 o 
 -11   1  19       45.35       53.47      9.70 o 
 -10   1  19      553.42      533.47     18.25 o 
  -9   1  19        0.37        8.32      5.44 o 
  -8   1  19      203.92      197.88      9.12 o 
  -7   1  19        5.38        5.78      3.99 o 
  -6   1  19      145.37      129.55     12.41 o 
  -5   1  19      133.38      139.87     12.86 o 
  -4   1  19     1404.82     1411.24     33.88 o 
  -3   1  19        1.42        4.49      6.93 o 
  -2   1  19       32.37       27.99      8.97 o 
  -1   1  19      120.72      129.92     11.11 o 
   0   1  19       21.54       33.95     10.17 o 
   1   1  19        8.84        8.93      8.42 o 
   2   1  19      234.58      249.93     16.10 o 
   3   1  19       17.34       17.12     11.29 o 
   4   1  19        0.97      -10.07     10.34 o 
 -11   2  19       93.38       72.80     19.00 o 
 -10   2  19        6.42        3.25      5.59 o 
  -9   2  19       79.97       85.18     11.62 o 
  -8   2  19       12.85        9.37      4.55 o 
  -7   2  19     1038.23     1029.66     15.39 o 
  -6   2  19      178.11      205.32     13.94 o 
  -5   2  19       56.63       54.12      9.08 o 
  -4   2  19      342.93      370.26     19.52 o 
  -3   2  19      506.71      492.66     22.26 o 
  -2   2  19       70.56       79.90     10.33 o 
  -1   2  19      297.74      323.37     18.10 o 
   0   2  19        0.18        2.34      7.96 o 
   1   2  19        3.02       13.64      8.86 o 
   2   2  19       17.96       22.48     10.72 o 
   3   2  19      230.54      256.87     18.77 o 
   4   2  19       63.14       59.62     15.43 o 
 -10   3  19      522.50      484.95     35.48 o 
  -9   3  19      210.57      193.78     22.22 o 
  -8   3  19      146.41      142.96      6.93 o 
  -7   3  19       11.97        7.02      5.72 o 
  -6   3  19      351.42      367.86     10.58 o 
  -5   3  19      242.42      237.52     10.65 o 
  -4   3  19      750.27      742.62     18.07 o 
  -3   3  19        0.70        4.33      7.36 o 
  -2   3  19        4.72       22.55      7.79 o 
  -1   3  19       67.32       83.86     10.45 o 
   0   3  19      109.96      119.41     12.36 o 
   1   3  19       82.36       86.32     11.72 o 
   2   3  19      238.40      261.36     18.44 o 
   3   3  19       64.35       69.62     12.91 o 
 -10   4  19        2.15        5.65     17.50 o 
  -9   4  19        0.65       13.28     10.66 o 
  -8   4  19      203.99      208.80     13.46 o 
  -7   4  19      658.72      629.34     18.14 o 
  -6   4  19      222.34      226.10      7.74 o 
  -5   4  19      128.77      134.65     13.24 o 
  -4   4  19       14.58       17.35     10.15 o 
  -3   4  19      555.96      557.87     16.71 o 
  -2   4  19      150.57      152.27     12.78 o 
  -1   4  19       53.23       59.58     11.91 o 
   0   4  19       99.49      130.58     12.45 o 
   1   4  19       10.47        7.39      9.29 o 
   2   4  19       56.26       57.60     17.25 o 
   3   4  19      202.08      228.41     14.22 o 
  -9   5  19      288.14      277.01     23.74 o 
  -8   5  19       53.00       47.40     13.43 o 
  -7   5  19       12.19        6.97      8.42 o 
  -6   5  19       17.90       14.41      5.66 o 
  -5   5  19      294.80      319.30     11.67 o 
  -4   5  19      323.14      330.42     20.46 o 
  -3   5  19       11.77       -1.03      6.75 o 
  -2   5  19       12.36       15.06      8.67 o 
  -1   5  19        0.42        7.79      8.49 o 
   0   5  19       42.50       31.85     10.35 o 
   1   5  19      168.00      185.79     11.40 o 
   2   5  19       65.61      101.64     15.08 o 
  -8   6  19      169.92      138.53     23.08 o 
  -7   6  19       36.12       20.05     16.37 o 
  -6   6  19      363.92      365.40     13.70 o 
  -5   6  19      195.56      212.50     14.81 o 
  -4   6  19       84.74      109.26     10.68 o 
  -3   6  19        0.34        4.00      7.10 o 
  -2   6  19      164.13      142.91     15.76 o 
  -1   6  19       74.45       63.64      8.81 o 
   0   6  19      237.36      256.08     11.87 o 
   1   6  19       10.06       14.52      7.05 o 
  -7   7  19        1.77       -0.27     13.70 o 
  -6   7  19        4.02       -9.96     12.88 o 
  -5   7  19      424.65      432.03     44.47 o 
  -4   7  19       44.40       36.18     10.33 o 
  -3   7  19      268.46      266.84     17.19 o 
  -2   7  19        0.93        5.33      7.10 o 
  -1   7  19        5.55        0.43      8.38 o 
   0   7  19       47.07       59.29     11.25 o 
 -10   0  20        2.17       -7.83      8.86 o 
  -8   0  20      922.32      833.76     28.46 o 
  -6   0  20       42.36       32.59     10.08 o 
  -4   0  20      702.69      725.34     26.73 o 
  -2   0  20      262.09      237.84     18.93 o 
   0   0  20       31.19       14.83     12.42 o 
   2   0  20      154.25       90.37     18.71 o 
 -10   1  20       62.83       64.95      6.74 o 
  -9   1  20      143.72      147.76     11.10 o 
  -8   1  20       30.11       33.78      7.46 o 
  -7   1  20      288.76      287.26     10.32 o 
  -6   1  20       20.95       14.70      7.80 o 
  -5   1  20     1180.59     1249.45     31.54 o 
  -4   1  20        2.39       16.45      8.02 o 
  -3   1  20       93.73       79.89     13.39 o 
  -2   1  20        6.89        1.28      6.65 o 
  -1   1  20      284.28      302.34     18.20 o 
   0   1  20        6.55        2.05      8.68 o 
   1   1  20      168.75      184.35     15.97 o 
   2   1  20        3.99       -0.12      8.22 o 
   3   1  20        0.07       -7.66     10.03 o 
 -10   2  20        7.77        2.57      8.02 o 
  -9   2  20       32.76       22.18      6.00 o 
  -8   2  20      491.95      475.39     11.48 o 
  -7   2  20        5.63        1.66      4.24 o 
  -6   2  20      157.18      181.64     18.81 o 
  -5   2  20       10.48       17.55      7.38 o 
  -4   2  20      553.49      585.21     17.11 o 
  -3   2  20      166.44      200.01     14.92 o 
  -2   2  20      365.93      335.44     14.92 o 
  -1   2  20        1.12        3.48      8.20 o 
   0   2  20        2.01       -4.04     12.79 o 
   1   2  20       24.21       33.94     11.48 o 
   2   2  20      104.91      110.72     13.80 o 
   3   2  20       58.50       39.35     16.98 o 
 -10   3  20      153.63      168.55     19.49 o 
  -9   3  20      112.68      115.45     19.31 o 
  -8   3  20       13.97       16.32      5.25 o 
  -7   3  20      118.26      117.90      9.62 o 
  -6   3  20       84.59       65.98      6.29 o 
  -5   3  20      296.06      269.79     11.73 o 
  -4   3  20        4.54        9.13      6.99 o 
  -3   3  20       97.96      110.18     10.52 o 
  -2   3  20      113.25       93.16     13.35 o 
  -1   3  20      202.95      218.62     15.46 o 
   0   3  20      100.13       83.24     11.60 o 
   1   3  20      165.90      214.47     22.62 o 
   2   3  20       43.98       49.07     14.60 o 
  -9   4  20      365.14      394.71     44.26 o 
  -8   4  20      221.49      218.94     37.10 o 
  -7   4  20       47.85       32.90      6.71 o 
  -6   4  20       33.89       28.11      7.93 o 
  -5   4  20       46.78       41.80      7.92 o 
  -4   4  20      243.15      227.14     17.18 o 
  -3   4  20      106.70      116.93     12.23 o 
  -2   4  20      217.13      214.30     16.05 o 
  -1   4  20        9.48       -0.07      8.70 o 
   0   4  20       13.66       21.84     10.04 o 
   1   4  20        9.16       17.17     10.72 o 
   2   4  20      242.84      256.96     20.83 o 
  -8   5  20        3.61       15.24     12.31 o 
  -7   5  20      114.06      111.07     16.54 o 
  -6   5  20      376.38      345.24     16.73 o 
  -5   5  20      132.78      167.73     11.31 o 
  -4   5  20       49.31       52.66      8.38 o 
  -3   5  20        0.06       -4.47      7.54 o 
  -2   5  20       16.87       14.43     10.04 o 
  -1   5  20      187.04      221.75     15.89 o 
   0   5  20      390.60      398.23     18.98 o 
   1   5  20       46.89       70.67      9.76 o 
  -7   6  20      327.56      316.00     30.19 o 
  -6   6  20       49.28       38.36     10.05 o 
  -5   6  20       44.39       34.14     14.48 o 
  -4   6  20       49.25       64.61      9.97 o 
  -3   6  20      190.34      190.93     14.66 o 
  -2   6  20       34.67       38.44      9.97 o 
  -1   6  20       52.69       43.25     13.49 o 
  -9   0  21       46.14       29.52      8.81 o 
  -7   0  21      156.87      165.23     13.41 o 
  -5   0  21      288.33      259.87     17.90 o 
  -3   0  21      393.25      376.88     21.84 o 
  -1   0  21      125.27      109.97     17.45 o 
   1   0  21       50.27       56.58     16.93 o 
  -9   1  21       25.78       26.12      7.37 o 
  -8   1  21      105.02       86.12     12.69 o 
  -7   1  21       63.73       66.47      6.94 o 
  -6   1  21      420.37      412.35     25.66 o 
  -5   1  21        7.10       11.00      8.79 o 
  -4   1  21       80.62       91.40     11.24 o 
  -3   1  21       30.51       18.79      8.99 o 
  -2   1  21      236.94      230.44     15.01 o 
  -1   1  21       35.82       25.28     10.48 o 
   0   1  21       66.14       63.78     11.57 o 
   1   1  21        8.34        2.67     10.04 o 
  -9   2  21       28.62       17.25      5.51 o 
  -8   2  21       36.62       43.24      6.38 o 
  -7   2  21      112.97      122.17     10.33 o 
  -6   2  21        3.12       10.52      6.85 o 
  -5   2  21      288.12      305.02     13.11 o 
  -4   2  21      123.74      118.30     11.34 o 
  -3   2  21      547.66      494.91     19.18 o 
  -2   2  21      101.04      113.06     11.64 o 
  -1   2  21        7.72       22.37      9.33 o 
   0   2  21        5.39       -3.13      8.57 o 
   1   2  21      114.49      163.29     27.90 o 
  -8   3  21       49.86       34.26      6.46 o 
  -7   3  21      111.67      130.46      7.78 o 
  -6   3  21      315.89      297.70     10.59 o 
  -5   3  21      138.49      119.74     12.99 o 
  -4   3  21       88.26       82.46     12.80 o 
  -3   3  21      288.18      343.61     18.85 o 
  -2   3  21      474.26      497.98     20.22 o 
  -1   3  21      108.05      121.02     16.89 o 
   0   3  21      118.03      151.16     26.26 o 
   1   3  21       52.36       51.78     13.20 o 
  -8   4  21      292.63      285.99     57.26 o 
  -7   4  21        0.41        3.20      6.84 o 
  -6   4  21        3.44       10.23      7.23 o 
  -5   4  21       60.30       48.83      8.32 o 
  -4   4  21      159.58      131.04     18.49 o 
  -3   4  21      573.74      580.66     22.80 o 
  -2   4  21        4.67       11.69      9.03 o 
  -1   4  21        6.82        8.66      9.97 o 
   0   4  21       49.52       58.34     11.79 o 
  -6   5  21      124.39      108.19      9.46 o 
  -5   5  21      180.47      193.17     13.01 o 
  -4   5  21        2.18       -1.14      7.20 o 
  -3   5  21       86.25       68.91     14.01 o 
  -2   5  21      331.38      323.47     18.53 o 
  -1   5  21      184.67      225.99     15.54 o 
  -8   0  22       20.24       28.01     12.42 o 
  -6   0  22        6.43       19.00     10.92 o 
  -4   0  22     1452.07     1463.13     47.66 o 
  -2   0  22       31.13       26.96     13.54 o 
   0   0  22      291.26      295.70     43.30 o 
  -8   1  22        0.33        0.13      6.29 o 
  -7   1  22      245.58      248.80     14.02 o 
  -6   1  22        0.19        5.33      8.48 o 
  -5   1  22       32.52       23.25     11.90 o 
  -4   1  22        0.62        3.59      9.09 o 
  -3   1  22       90.68       79.13     10.86 o 
  -2   1  22       30.14       36.01     11.00 o 
  -1   1  22      399.95      363.96     22.46 o 
   0   1  22        8.56        4.37      9.98 o 
  -7   2  22        3.57        9.53      5.21 o 
  -6   2  22      164.44      199.42     11.48 o 
  -5   2  22       10.86        4.82      7.32 o 
  -4   2  22      285.56      290.39     20.77 o 
  -3   2  22        4.71       -8.07      9.63 o 
  -2   2  22       11.49        9.74     11.19 o 
  -1   2  22        1.24      -10.61     10.61 o 
  -7   3  22      252.32      259.60      9.48 o 
  -6   3  22      120.13      124.69      7.95 o 
  -5   3  22        0.46      -10.00     10.00 o 
  -4   3  22        0.85       16.82      9.25 o 
  -3   3  22      144.17      176.62     14.76 o 
  -2   3  22      240.62      253.72     18.83 o 
  -1   3  22      209.68      211.93     21.66 o 
  -5   4  22       99.05       95.71     10.05 o 
  -4   4  22      103.46      107.25     16.15 o 
  -3   4  22       80.17       78.84     13.98 o 
  -5   0  23      449.07      515.30     30.64 o 
  -3   0  23       89.96      107.73     29.88 o 
  -5   1  23        8.98        0.16      7.37 o 
  -4   1  23      211.34      183.73     13.65 o 
  -3   1  23       67.95       76.57     15.92 o 
                                                 
